# Supplementary material for: Sensory neuron transcriptomes reveal complex neuron-specific function and regulation of mec-2/Stomatin splicing
Source: Nucleic Acids Res. 2021 Dec 8;50(5):2401–16. doi: 10.1093/nar/gkab1134 (PMC8934639; doi:10.1093/nar/gkab1134)
Supplement: gkab1134_Supplemental_Files [file gkab1134_supplemental_files.zip]

Archive with 2 entries (2 files):
- SUPPLEMEMTAL FIGURES.pdf
- Supplementary_Spreadsheet.xlsx
