# Supplementary material for: Sensory neuron transcriptomes reveal complex neuron-specific function and regulation of mec-2/Stomatin splicing
Source: Nucleic Acids Res. 2021 Dec 8;50(5):2401–16. doi: 10.1093/nar/gkab1134 (PMC8934639; doi:10.1093/nar/gkab1134)
Supplement: gkab1134_Supplemental_Files [file gkab1134_supplemental_files.zip › Supplementary_Spreadsheet.xlsx]

## Sheet: touch neurons_diff_AS
Alternative splicing events regulated by MEC-8 in touch neurons of |ΔPSI| > 15% and q value < 0.05
3'splice site:	Gene	AS_event_ID	chromosome	strand	common_5_SS_coor	A3SS_coordinates	pvalue	qvalue	deltaPSI_control-treatment
	trpp-10	I_+_1910468_1911017_1917032	I	+	1910468	1911017;1917032	4.95431e-07	0.000137099	0.174	-0.174
	mec-2	X_+_5584544_5584599_5586249	X	+	5584544	5584599;5586249	2.96532e-06	0.000694341	0.8736	-0.8736
5'splice site	Gene	AS_event_ID	chromosome	strand	common_3_SS_coor	A5SS_coordinates	pvalue	qvalue	deltaPSI_control-treatment
	enol-1	II_+_8931094_8931190_8932104	II	+	8932104	8931094;8931190	1.3595e-10	8.27662e-08	0.4054	-0.4054
	nrfl-1	IV_+_9119961_9122260_9127193	IV	+	9127193	9119961;9122260	9.90376e-09	3.76838e-06	0.355367	-0.355367
	jun-1	II_+_9113402_9116727_9116823	II	+	9116823	9113402;9116727	4.60105e-05	0.00636619	-0.550533	0.550533
	E02A10.3	V_+_12585227_12586518_12587143	V	+	12587143	12585227;12586518	0.00035338	0.0342978	-0.5966	0.5966
	mec-2	X_+_5586548_5587150_5587711	X	+	5587711	5586548;5587150	0.000514509	0.0423288	-0.6479	0.6479
cassette	Gene	AS_event_ID	chromosome	strand	upstream_exon_end_coor	cassette_exon_start_coor	cassette_exon_end_coor	downstream_exon_start_coor	pvalue	qvalue	deltaPSI_control-treatment
	ifb-2	II_+_5752721_5752816_5752867_5753453	II	+	5752721	5752816	5752867	5753453	1.03563e-13	3.15245e-10	-0.726659
	fln-2	X_+_9416488_9416754_9416847_9416922	X	+	9416488	9416754	9416847	9416922	9.96357e-07	0.000252743	0.207963
	magi-1	IV_+_11727937_11728118_11728228_11728369	IV	+	11727937	11728118	11728228	11728369	0.000222231	0.0241597	0.416214
	elp-1	V_-_20767837_20767897_20767978_20768348	V	-	20767837	20767897	20767978	20768348	0.000330884	0.0335737	0.692557
	F46H5.7	X_-_7239585_7239824_7239842_7240085	X	-	7239585	7239824	7239842	7240085	0.000671676	0.0486805	-0.309679
mutually exclusive	Gene	AS_event_ID	chromosome	strand	upstream_exon_end_coor	MXE_exon_coordinates	downstream_exon_start_coor	pvalue	qvalue	deltaPSI_control-treatment
	unc-62	V_+_4504230_4504974-4505120_4505358-4505516_4505827	V	+	4504230	4504974-4505120;4505358-4505516	4505827	6.01749e-06	0.00114483	0.402205	-0.402205

## Sheet: whole animal_diff_AS
Alternative splicing events regulated by MEC-8 in whole animals of |ΔPSI| > 15% and q value < 0.05
3'splice site	Gene	AS_event_ID	chromosome	strand	common_5_SS_coor	A3SS_coordinates	pvalue	qvalue	deltaPSI_control-treatment
	K08D8.4	IV_-_12907710_12907812_12907855	IV	-	12907855	12907710;12907812	2.70911e-33	8.64903e-31	-0.205667	0.205667
	fbn-1	III_+_7636473_7636601_7637189	III	+	7636473	7636601;7637189	1.264e-17	2.66489e-15	0.740033	-0.740033
	clec-151	III_+_4629440_4629485_4632990	III	+	4629440	4629485;4632990	4.38188e-17	8.90238e-15	-0.413633	0.413633
	mec-2	X_+_5587798_5587986_5590475	X	+	5587798	5587986;5590475	1.66524e-13	2.69672e-11	0.286233	-0.286233
	mec-2	X_+_5584544_5584599_5586249	X	+	5584544	5584599;5586249	6.07193e-12	9.04637e-10	0.2314	-0.2314
	clh-1	II_-_11847836_11847848_11847980	II	-	11847980	11847836;11847848	0.000817091	0.0390179	-0.1619	0.1619
5'splice site	Gene	AS_event_ID	chromosome	strand	common_3_SS_coor	A5SS_coordinates	pvalue	qvalue	deltaPSI_control-treatment
	ZK180.5	IV_-_4515475_4515545_4515680_4515974	IV	-	4515475	4515545;4515680;4515974	1.65342e-175	3.69506e-172	0.486267	-0.438567	-0.0477333
	fbn-1	III_+_7633872_7634418_7634886_7636313	III	+	7636313	7633872;7634418;7634886	6.20153e-24	1.6499e-21	-0.129433	-0.532	0.6614
	mec-2	X_+_5586548_5587150_5587711	X	+	5587711	5586548;5587150	2.02624e-15	3.65181e-13	-0.404067	0.404067
	F13H8.5	II_-_6254246_6254376_6254662	II	-	6254246	6254376;6254662	2.49013e-11	3.49037e-09	0.204233	-0.204233
	mec-2	X_+_5587798_5590327_5590475	X	+	5590475	5587798;5590327	1.18574e-10	1.54064e-08	-0.677667	0.677667
	clec-151	III_+_4629440_4632945_4632990	III	+	4632990	4629440;4632945	5.34495e-07	4.85565e-05	0.4441	-0.4441
	kvs-5	IV_+_738123_742317_748738_748811	IV	+	748811	738123;742317;748738	7.06771e-07	6.07497e-05	0.0106	-0.184067	0.173467
	F19C7.8	IV_-_4613263_4613392_4614867_4617228	IV	-	4613263	4613392;4614867;4617228	8.75604e-07	7.30149e-05	0.0156	0.150233	-0.1658
	R02F2.1	III_+_5501991_5502822_5504557_5504633	III	+	5504633	5501991;5502822;5504557	9.62072e-05	0.00577968	0.1906	0.0786	-0.269233
	F53A10.2	II_+_1211432_1224869_1225766	II	+	1225766	1211432;1224869	0.00026737	0.0146451	-0.193567	0.193567
	dkf-2	V_+_16769811_16785252_16785383	V	+	16785383	16769811;16785252	0.000400431	0.0207149	0.2355	-0.2355
	nhr-48	X_+_15711487_15711505_15711623	X	+	15711623	15711487;15711505	0.00108812	0.0482485	0.295967	-0.295967
	gap-2	X_+_9480919_9491095_9495517_9496539	X	+	9496539	9480919;9491095;9495517	0.00108626	0.0482485	0.276133	-0.251133	-0.025
	guk-1	I_-_3860583_3860640_3861958_3862496	I	-	3860583	3860640;3861958;3862496	0.00112406	0.0492557	0.108	-0.158833	0.0508333
cassette	Gene	AS_event_ID	chromosome	strand	upstream_exon_end_coor	cassette_exon_start_coor	cassette_exon_end_coor	downstream_exon_start_coor	pvalue	qvalue	deltaPSI_control-treatment
	fln-2	X_+_9416488_9416754_9416847_9416922	X	+	9416488	9416754	9416847	9416922	6.54713e-55	3.32535e-52	0.163897
	ifb-2	II_+_5752721_5752816_5752867_5753453	II	+	5752721	5752816	5752867	5753453	1.15879e-28	3.49955e-26	-0.613496
	mua-3	III_+_10168124_10168173_10168203_10170113	III	+	10168124	10168173	10168203	10170113	1.7126e-19	4.07162e-17	-0.237673
	mlt-11	V_+_20671271_20671458_20673036_20673145	V	+	20671271	20671458	20673036	20673145	6.92561e-19	1.57932e-16	0.32769
	F36H2.3	I_-_9257134_9257424_9257634_9257889	I	-	9257134	9257424	9257634	9257889	4.67762e-11	6.4528e-09	0.254152
	met-1	I_+_4256880_4256971_4257106_4257700	I	+	4256880	4256971	4257106	4257700	1.04228e-10	1.40319e-08	0.179063
	tyra-2	X_-_6998945_7000652_7000670_7000903	X	-	6998945	7000652	7000670	7000903	3.95613e-07	3.65337e-05	-0.46894
	lgc-22	IV_+_4302466_4302571_4302619_4302772	IV	+	4302466	4302571	4302619	4302772	5.81613e-07	5.17192e-05	0.515039
	unc-80	V_+_20889716_20889839_20889971_20890250	V	+	20889716	20889839	20889971	20890250	6.34327e-07	5.53748e-05	-0.301314
	unc-76	V_+_15077092_15077574_15077604_15078350	V	+	15077092	15077574	15077604	15078350	6.96026e-07	6.02899e-05	-0.161804
	kin-20	X_-_15269726_15270659_15270748_15271225	X	-	15269726	15270659	15270748	15271225	6.07552e-05	0.00383547	-0.228195
	elp-1	V_-_20767837_20767897_20767978_20768348	V	-	20767837	20767897	20767978	20768348	9.59809e-05	0.00577968	0.303434
composite	Gene	AS_event_ID	chromosome	strand	Composite_coordinates	pvalue	qvalue	deltaPSI_control-treatment
	dct-17	V_-_13727920_13728470_13728590_13728651_13728698	V	-	13727920;13728470;13728590;13728651;13728698	2.52058e-47	1.08327e-44	-0.403533333333333;0.403533333333333;0.746433333333333;-0.335133333333333;-0.4114
	D1054.9	V_-_10786070_10786178_10786332_10786428_10786443	V	-	10786070;10786178;10786332;10786428;10786443	1.10675e-19	2.68844e-17	-0.5475;0.5475;-0.415533333333333;0.415533333333333;0.444;-0.1791;-0.264966666666667;-0.0108666666666666;0.0108666666666666
	ndk-1	I_-_10435796_10516434_10553660_10553740_10553889_10959641	I	-	10435796;10516434;10553660;10553740;10553889;10959641	2.3988e-07	2.29095e-05	-0.250266666666667;0.262166666666667;-0.00430000000000001;-0.0076;-3.33333333333297e-05;3.33333333333333e-05
	ncx-2	V_+_5307886_5308077_5308174_5308475_5308635_5308800	V	+	5307886;5308077;5308174;5308475;5308635;5308800	3.62065e-06	0.000275219	-0.141933333333333;0.0854;0.0566000000000001;0.152666666666667;-0.152666666666667;-0.0373000000000001;0.0372999999999999
	F10G8.8	I_-_10051604_10051994_10052023_10052203_10052320_10052406	I	-	10051604;10051994;10052023;10052203;10052320;10052406	5.45468e-06	0.000403647	-0.198333333333333;0.198333333333333;0.0374333333333333;-0.0374333333333334;0.158633333333333;-0.201366666666667;0.0426666666666667
	egl-8	V_+_26380_28380_28699_29334_29515_30198	V	+	26380;28380;28699;29334;29515;30198	0.000136156	0.00800742	-0.0643333333333334;0.0643333333333333;0.00993333333333329;0.101833333333333;-0.111766666666667;0.0434;-0.0597666666666666;0.0164;-0.2083;0.2083
	rskn-1	I_-_8577174_8577813_8578785_8578903_8580001	I	-	8577174;8577813;8578785;8578903;8580001	0.00038792	0.0202552	-0.190666666666667;0.190666666666667;-0.185866666666667;0.2435;-0.0576666666666667
	T24B8.4	II_-_9064274_9065182_9065405_9065644_9065713_9066054_9066465_9066625_9067045	II	-	9064274;9065182;9065405;9065644;9065713;9066054;9066465;9066625;9067045	0.000612746	0.0304303	0.0997666666666667;-0.0666666666666667;-0.0330666666666666;0.0371333333333333;-0.0371333333333332;-0.1049;0.0338666666666666;0.0710333333333333;0.106;-0.187133333333333;0.0811000000000001
intron retention	Gene	AS_event_ID	chromosome	strand	retained_intron_start	retained_intron_end	pvalue	qvalue	deltaPSI_control-treatment
	mec-8	I_-_9441518_9441939	I	-	9441518	9441939	2.87037e-13	4.58193e-11	-0.357476
	fbn-1	III_+_7634886_7636313	III	+	7634886	7636313	1.65418e-08	1.76036e-06	0.252024
	F11A6.7	IV_-_2840685_2841079	IV	-	2840685	2841079	0.000182326	0.0104477	-0.197673

## Sheet: GCACA motifs
GCACA motifs [in vitro-derived MEC-8-binding cis element] in vicinity of mec-8-regulated touch neuron splicing
3'splice site:	Gene	common_5_SS_coor	A3SS_coordinates			GCACA motif coordinate
	trpp-10	1910468	1911017;1917032			1911122 (intron, 654bp out of 6565bp intron)
	mec-2	5584544	5584599;5586249			5584874 (intron, 30bp out of 56bp); 5584625(exon, 25 out of 58)
5'splice site	Gene	common_3_SS_coor	A5SS_coordinates
	enol-1	8932104	8931094;8931190			None
	nrfl-1	9127193	9119961;9122260			9122265(intron,5bp out of 4934bp)
	jun-1	9116823	9113402;9116727			9113978(intron,576 out of 3214 ); 9115430(intron,2028 out of 3214); 9116400(intron, 2998bp out of 3214bp)
	E02A10.3	12587143	12585227;12586518			12585184(exon, 20 out of 63bp);12586297(intron, 1069 out of 1119) and 12586358(exon, 5'UTR, 12 out of 172)
	mec-2	5587711	5586548;5587150			5586729(intron, 181bp out of 1164bp); 5586980(intron, 431bp out of 1164bp)
cassette	Gene	upstream_exon_end_coor	cassette_exon_start_coor	cassette_exon_end_coor	downstream_exon_start_coor
	ifb-2	5752721	5752816	5752867	5753453	5752907(downstream intron, 40 out of 586bp)
	fln-2	9416488	9416754	9416847	9416922	9416784(within exon, 30 out of 93bp)
	magi-1	11727937	11728118	11728228	11728369	11727983 and 11728027(upstream intron, 46 and 90 out of 181bp) ; 11728297 (downstream intron, 69 out of 142bp)
	elp-1	20767837	20767897	20767978	20768348	None
	F46H5.7	7239585	7239824	7239842	7240085	None
mutually exclusive	Gene	upstream_exon_end_coor	MXE_exon_coordinates	downstream_exon_start_coor
	unc-62	4504230	4504974-4505120;4505358-4505516	4505827		None

## Sheet: TRN_gene_expression_enrichment
	baseMean	log2FoldTRNenrichment	lfcSE	stat	pvalue	padj	GeneName	SeqName
WBGene00003174	990.699	6.41179	0.993294	-6.45508	1.08163e-10	2.84751e-06	mec-10	F16F9.5
WBGene00003168	743.944	5.3506	0.881337	-6.071	1.27112e-09	1.67318e-05	mec-4	T01C8.7
WBGene00003471	2270.39	4.33534	0.801791	-5.40707	6.40627e-08	0.000562172	mtd-1	ZK337.5
WBGene00003178	18154.7	4.90477	0.927682	-5.28712	1.24257e-07	0.0008178	mec-17	F57H12.7
WBGene00011745	106.406	4.06415	0.824355	-4.9301	8.21877e-07	0.00432735	sre-4	T13F2.5
WBGene00003179	727.414	4.8631	1.02695	-4.73547	2.18549e-06	0.00958918	mec-18	C52B9.9
WBGene00016869	29.4588	4.67373	0.993667	-4.70352	2.55715e-06	0.00961706	C52B9.10	C52B9.10
WBGene00003165	1066.01	4.13566	0.887622	-4.65926	3.17344e-06	0.010443	mec-1	T07H8.4
WBGene00020302	84.7231	5.75071	1.35178	-4.25419	2.09809e-05	0.0613716	T07D1.3	T07D1.3
WBGene00003171	12242.2	4.9749	1.18686	-4.19163	2.76954e-05	0.0691772	mec-7	ZK154.3
WBGene00009768	106.148	4.63401	1.1081	-4.18193	2.89048e-05	0.0691772	F46B6.2	F46B6.2
WBGene00001248	644.247	3.21222	0.78111	-4.11238	3.91607e-05	0.0859119	elp-1	F38A6.2
WBGene00000617	9.11969	-6.5274	1.59985	4.08	4.50349e-05	0.0911991	col-40	T13B5.4
WBGene00010704	32.9483	2.99088	0.739608	-4.04387	5.25761e-05	0.0932257	K09A11.1	K09A11.1
WBGene00003167	620.917	3.9401	0.975984	-4.03705	5.41264e-05	0.0932257	mec-3	F01D4.6
WBGene00001562	186.322	2.00519	0.498021	-4.02631	5.66592e-05	0.0932257	lin-66	B0513.1
WBGene00003175	26659.3	4.29093	1.07037	-4.00883	6.10202e-05	0.0944952	mec-12	C44B11.3
WBGene00012265	16.7128	-4.87128	1.2237	3.98078	6.86906e-05	0.0990626	W04G5.4	W04G5.4
WBGene00006789	104404	3.74732	0.943612	-3.97125	7.14955e-05	0.0990626	unc-54	F11C3.3
WBGene00007607	44.1805	3.81714	1.00488	-3.79861	0.00014551	0.182247	C15C8.5	C15C8.5
WBGene00010344	55.0486	5.10033	1.3463	-3.78842	0.00015161	0.182247	F59F5.5	F59F5.5
WBGene00020048	136.932	3.70359	0.979097	-3.78266	0.000155164	0.182247	lgc-12	R13A5.4
WBGene00008940	217.814	3.18076	0.842312	-3.77623	0.000159222	0.182247	F18H3.4	F18H3.4
WBGene00007268	368.721	4.65109	1.27246	-3.65518	0.000256998	0.281905	C03A3.3	C03A3.3
WBGene00008010	105.542	3.01289	0.830778	-3.62659	0.000287188	0.284276	C38D9.2	C38D9.2
WBGene00020086	7.28744	-4.62342	1.27511	3.62589	0.000287966	0.284276	npr-24	R106.2
WBGene00016327	456.328	4.28045	1.18157	-3.62269	0.000291554	0.284276	C32E12.1	C32E12.1
WBGene00018069	40.1205	-5.05288	1.4038	3.59942	0.000318933	0.299866	F35H10.3	F35H10.3
WBGene00007253	45.2657	3.73973	1.05055	-3.55977	0.000371183	0.336958	C01H6.3	C01H6.3
WBGene00004926	189.251	2.59531	0.741426	-3.50044	0.000464499	0.407578	snt-6	C08G5.4
WBGene00019753	24.5727	3.43228	0.982979	-3.49171	0.000479941	0.407578	M03E7.1	M03E7.1
WBGene00021540	132.748	3.25577	0.93816	-3.47038	0.000519725	0.417405	Y42H9AR.5	Y42H9AR.5
WBGene00016328	11.8396	-5.16625	1.48944	3.46858	0.000523222	0.417405	pde-5	C32E12.2
WBGene00005936	15.3214	-3.95995	1.14879	3.44707	0.000566703	0.436108	srx-45	K01B6.2
WBGene00022113	541.372	-2.2695	0.659567	3.44089	0.000579799	0.436108	Y71F9AL.8	Y71F9AL.8
WBGene00016701	1041.22	-3.27011	0.954293	3.42673	0.000610896	0.446735	dsb-3	C46A5.5
WBGene00017150	22.3609	-6.96922	2.053	3.39465	0.000687162	0.488925	EGAP5.1	EGAP5.1
WBGene00003176	52.4393	3.96122	1.17343	-3.37576	0.000736122	0.509978	mec-14	F37C12.12
WBGene00021791	530.272	4.50604	1.3518	-3.33337	0.000858003	0.573173	Y51H7C.13	Y51H7C.13
WBGene00011084	7.05179	-5.67912	1.70662	3.32771	0.000875643	0.573173	srsx-21	R07B5.5
WBGene00000461	6.58168	-5.59984	1.68958	3.31434	0.000918588	0.573173	ceh-40	F17A2.5
WBGene00022539	10.9637	4.36767	1.32067	-3.30715	0.000942489	0.573173	ZC190.5	ZC190.5
WBGene00020754	8.81454	-3.02494	0.91548	3.30421	0.000952443	0.573173	T24A6.17	T24A6.17
WBGene00011340	159.706	3.61594	1.09775	-3.29397	0.00098784	0.573173	ugt-30	T01G5.2
WBGene00015939	305.729	-2.59926	0.791311	3.28475	0.00102073	0.573173	damt-1	C18A3.1
WBGene00016283	136.374	3.0183	0.919229	-3.28351	0.00102522	0.573173	zmp-3	C31B8.8
WBGene00006486	168.144	4.34501	1.32571	-3.27749	0.00104734	0.573173	zipt-16	T11F9.2
WBGene00077681	17.2014	5.78919	1.76749	-3.27538	0.00105519	0.573173	Y44A6D.7	Y44A6D.7
WBGene00012009	31.9754	-5.57744	1.70518	3.27088	0.00107215	0.573173	T25B9.3	T25B9.3
WBGene00009041	3.45914	-4.47631	1.37034	3.26657	0.00108861	0.573173	cut-3	F22B5.3
WBGene00006008	3.09821	-4.89741	1.50428	3.25565	0.00113132	0.583981	srx-117	C14C11.5
WBGene00009887	110.638	-4.25118	1.3253	3.2077	0.00133799	0.634534	glb-17	F49E2.4
WBGene00010775	15.3485	4.00398	1.25022	-3.20262	0.00136181	0.634534	poml-1	K11E4.3
WBGene00013178	233.099	-2.24001	0.699502	3.20229	0.0013634	0.634534	Y53H1A.2	Y53H1A.2
WBGene00019375	20.1012	4.14845	1.29585	-3.20133	0.00136796	0.634534	NA	NA
WBGene00044228	4.93535	-5.60187	1.75006	3.20095	0.00136976	0.634534	T03F6.7	T03F6.7
WBGene00018955	105.824	-2.95823	0.925241	3.19725	0.00138742	0.634534	F56C11.3	F56C11.3
WBGene00012915	27.5005	3.4385	1.07635	-3.19459	0.00140028	0.634534	lgc-35	Y46G5A.26
WBGene00022538	142.548	2.63318	0.825414	-3.19013	0.00142207	0.634534	ZC190.4	ZC190.4
WBGene00045372	3.92784	4.65566	1.46297	-3.18234	0.00146089	0.640991	W01D2.8	W01D2.8
WBGene00005206	3.43914	-5.07003	1.60105	3.16668	0.00154188	0.665435	srg-49	Y43B11AR.6
WBGene00005757	4.08258	-5.35653	1.69863	3.15345	0.00161354	0.685131	srw-10	ZC482.6
WBGene00000396	924.614	1.85421	0.589329	-3.1463	0.00165352	0.690962	cdh-4	F25F2.2
WBGene00020660	39.7764	2.47974	0.791402	-3.13335	0.00172821	0.709388	T21G5.2	T21G5.2
WBGene00015852	346.192	-3.04285	0.97414	3.12362	0.00178639	0.709388	C16C8.14	C16C8.14
WBGene00018347	205.427	3.44973	1.10493	-3.12214	0.00179543	0.709388	F42C5.5	F42C5.5
WBGene00022706	145.163	3.216	1.0306	-3.12051	0.0018054	0.709388	ZK354.3	ZK354.3
WBGene00007416	8.8682	-5.23768	1.68508	3.10827	0.00188186	0.722166	ceh-57	C07E3.5
WBGene00044181	3.59684	-5.68149	1.83057	3.10368	0.00191131	0.722166	F09C6.11	F09C6.11
WBGene00006580	69.1644	2.21969	0.715499	-3.1023	0.00192022	0.722166	tlp-1	T23G4.1
WBGene00019648	13.9545	4.87506	1.58589	-3.07403	0.00211191	0.752673	K11D12.8	K11D12.8
WBGene00006492	432.34	-2.23764	0.728034	3.07354	0.00211533	0.752673	let-391	C27A12.3
WBGene00000951	92.9139	2.92158	0.950625	-3.07332	0.00211688	0.752673	deg-3	K03B8.9
WBGene00194855	66.1306	-2.34751	0.766534	3.0625	0.00219498	0.752673	Y75B8A.44	Y75B8A.44
WBGene00000900	241.909	1.83589	0.599835	-3.06065	0.00220858	0.752673	daf-4	C05D2.1
WBGene00022412	223.293	-3.6673	1.20004	3.05599	0.00224319	0.752673	Y102A11A.2	Y102A11A.2
WBGene00021628	765.391	1.33685	0.438039	-3.0519	0.002274	0.752673	Y47D9A.1	Y47D9A.1
WBGene00016419	311.83	2.53168	0.831479	-3.04479	0.0023284	0.752673	tyr-4	C34G6.2
WBGene00017747	19.9275	-2.65584	0.872402	3.04429	0.0023323	0.752673	F23F1.6	F23F1.6
WBGene00005477	3.85144	-5.28895	1.73779	3.0435	0.00233842	0.752673	srh-271	W02H5.6
WBGene00013098	35.0453	3.07274	1.01033	-3.04132	0.00235544	0.752673	Y51H4A.1	Y51H4A.1
WBGene00010985	109.945	-4.54814	1.49677	3.03864	0.00237649	0.752673	R03A10.5	R03A10.5
WBGene00010519	7.72552	-6.27643	2.06668	3.03696	0.00238978	0.752673	K03A11.1	K03A11.1
WBGene00020620	5.56804	4.23401	1.39484	-3.03547	0.0024016	0.752673	T20D4.15	T20D4.15
WBGene00007219	71.9067	-2.434	0.804751	3.02453	0.00249016	0.771246	nlp-38	C01A2.7
WBGene00200645	3.56359	5.00844	1.67234	-2.99487	0.00274566	0.84049	R03E9.9	R03E9.9
WBGene00000536	320.278	-0.974591	0.327289	2.97776	0.0029036	0.876587	clk-1	ZC395.2
WBGene00008513	106.038	-3.96789	1.33586	2.97029	0.00297523	0.876587	F02A9.1	F02A9.1
WBGene00020543	4.6102	-6.02438	2.02889	2.96929	0.00298485	0.876587	fbxb-83	T17A3.6
WBGene00086556	8.74115	-5.61805	1.89583	2.96337	0.00304287	0.876587	F36D1.12	F36D1.12
WBGene00001706	71.0488	5.93133	2.00172	-2.96312	0.00304542	0.876587	grd-17	Y102A5C.34
WBGene00011554	254.786	2.52006	0.852005	-2.9578	0.00309848	0.876587	T07A5.1	T07A5.1
WBGene00011956	171.041	-2.94676	0.996337	2.95759	0.0031005	0.876587	T23F11.4	T23F11.4
WBGene00020777	6.91999	-3.75445	1.27434	2.94619	0.00321716	0.876587	T24E12.10	T24E12.10
WBGene00009941	109.544	3.84941	1.30829	-2.94233	0.00325753	0.876587	F52F12.8	F52F12.8
WBGene00011183	15.3919	4.01131	1.36361	-2.9417	0.00326421	0.876587	R09H10.6	R09H10.6
WBGene00018484	68.7725	-3.06826	1.04318	2.94127	0.00326872	0.876587	F46C8.1	F46C8.1
WBGene00008611	3.31909	-4.53355	1.544	2.93624	0.00332215	0.876587	fbxb-68	F09C3.3
WBGene00016571	27.2684	3.13272	1.06946	-2.92926	0.00339768	0.876587	C41H7.1	C41H7.1
WBGene00018456	4.13404	-5.38204	1.83779	2.92854	0.00340556	0.876587	fbxc-39	F45D11.10
WBGene00009189	9257.67	-2.8872	0.986454	2.92685	0.00342414	0.876587	F27D4.4	F27D4.4
WBGene00001722	3.76051	-5.73302	1.95978	2.92534	0.00344079	0.876587	grl-13	F32D1.4
WBGene00015217	429.23	-2.9491	1.00921	2.9222	0.00347571	0.876587	tes-1	B0496.8
WBGene00011545	172.383	-3.93182	1.34569	2.92178	0.00348036	0.876587	T06G6.3	T06G6.3
WBGene00006811	330.581	2.45198	0.840361	-2.91777	0.00352548	0.876587	unc-79	E03A3.6
WBGene00007752	445.505	1.96943	0.675799	-2.91422	0.00356584	0.876587	wdfy-3	C26H9A.2
WBGene00015675	2.64378	-4.69965	1.61862	2.9035	0.00369017	0.876587	C10E2.5	C10E2.5
WBGene00009891	42.8171	-4.96693	1.71198	2.90128	0.00371638	0.876587	scl-10	F49E11.5
WBGene00003586	547.832	-1.39451	0.481028	2.89903	0.00374324	0.876587	ndx-9	F13H10.2
WBGene00019035	3.59647	-5.14438	1.77585	2.89686	0.00376921	0.876587	fbxb-26	F58E1.3
WBGene00021324	186.962	2.10994	0.729525	-2.89221	0.00382545	0.876587	rga-8	Y34B4A.8
WBGene00004112	4244.57	2.78264	0.962914	-2.88981	0.00385476	0.876587	pqn-22	C46G7.4
WBGene00194852	75.8882	-2.65869	0.922119	2.88324	0.0039361	0.876587	T28A8.8	T28A8.8
WBGene00003986	477.316	2.28222	0.791604	-2.88304	0.00393862	0.876587	mct-4	K05B2.5
WBGene00010691	44.6966	-4.61255	1.60028	2.88234	0.00394728	0.876587	K08H2.4	K08H2.4
WBGene00015517	208.055	-2.60524	0.903964	2.88202	0.00395134	0.876587	C06A8.8	C06A8.8
WBGene00004119	277.101	2.60379	0.903949	-2.88046	0.00397092	0.876587	pqn-31	F21C10.8
WBGene00008625	13.5979	-3.69754	1.28584	2.87558	0.00403285	0.876587	scl-14	F09E8.5
WBGene00008244	28.0905	2.1157	0.736562	-2.8724	0.00407362	0.876587	fipr-11	C50H2.10
WBGene00001651	479.856	1.6671	0.581196	-2.86839	0.00412565	0.876587	gon-2	T01H8.5
WBGene00010767	155.054	-1.31314	0.458127	2.86631	0.00415283	0.876587	blos-9	K11B4.2
WBGene00012776	47.1972	1.54538	0.539375	-2.86514	0.00416827	0.876587	Y42A5A.1	Y42A5A.1
WBGene00021601	47.662	3.34097	1.16653	-2.86401	0.00418311	0.876587	Y46H3A.5	Y46H3A.5
WBGene00019950	135.838	4.13011	1.44365	-2.86088	0.00422464	0.876587	clec-175	R08C7.6
WBGene00194983	8.59881	4.66777	1.63219	-2.85981	0.00423894	0.876587	T25B2.4	T25B2.4
WBGene00000003	170.866	2.16842	0.758245	-2.85979	0.00423921	0.876587	aat-2	F07C3.7
WBGene00019412	6.02331	-5.90948	2.0671	2.85882	0.00425218	0.876587	fbxb-49	K05F6.1
WBGene00016725	123.404	1.45267	0.509121	-2.85329	0.00432689	0.876587	C46H3.2	C46H3.2
WBGene00015596	6.6258	-6.546	2.29463	2.85275	0.0043343	0.876587	fbxa-161	C08E3.4
WBGene00004814	6.99156	-6.63768	2.33026	2.84847	0.00439302	0.876587	skr-8	C52D10.9
WBGene00220077	21.5014	3.89538	1.37228	-2.83863	0.00453079	0.876587	T21C12.12	T21C12.12
WBGene00021542	6.2099	-5.96535	2.10487	2.83407	0.00459597	0.876587	Y43B11AL.1	Y43B11AL.1
WBGene00045379	73.5119	3.66194	1.29248	-2.83326	0.00460761	0.876587	C45B11.6	C45B11.6
WBGene00015378	68.7364	2.26466	0.799573	-2.83233	0.00462099	0.876587	C03B1.7	C03B1.7
WBGene00011354	4.30135	-5.93758	2.09726	2.83111	0.00463864	0.876587	lgc-13	T01H10.1
WBGene00044525	6.20545	4.78324	1.6915	-2.82782	0.00468662	0.876587	Y73C8B.5	Y73C8B.5
WBGene00012975	21.6563	-3.0172	1.06737	2.82677	0.00470202	0.876587	Y48A6C.2	Y48A6C.2
WBGene00013275	877.681	3.26084	1.1537	-2.82641	0.00470723	0.876587	btb-14	Y57A10B.3
WBGene00005006	1570.26	-2.64773	0.939289	2.81886	0.00481942	0.876587	spr-1	D1014.8
WBGene00008485	203.402	4.062	1.44304	-2.8149	0.00487929	0.876587	ugt-43	F01D4.1
WBGene00018436	3.77091	-4.70857	1.68028	2.80225	0.00507468	0.876587	fbxb-11	F45C12.5
WBGene00010808	13.4932	-4.71693	1.6846	2.80004	0.0051097	0.876587	sepa-1	M01E5.6
WBGene00021605	28.3009	3.00188	1.07332	-2.79683	0.00516069	0.876587	Y46H3C.5	Y46H3C.5
WBGene00000503	49.0214	2.87639	1.02877	-2.79594	0.00517486	0.876587	cht-1	C04F6.3
WBGene00020205	24.0489	-4.69389	1.67988	2.79418	0.00520309	0.876587	arrd-1	T04B8.3
WBGene00005815	10.8868	6.62758	2.37404	-2.79168	0.00524349	0.876587	srw-68	F18E3.4
WBGene00007029	918.827	-2.31916	0.83104	2.79067	0.00525998	0.876587	mys-1	VC5.4
WBGene00001771	4.0415	-3.83112	1.37319	2.78994	0.00527173	0.876587	gst-23	T28A11.11
WBGene00012372	19.2665	-3.11478	1.1175	2.78728	0.00531522	0.876587	W09H1.1	W09H1.1
WBGene00194747	289.619	-1.72461	0.618847	2.7868	0.00532307	0.876587	H05C05.4	H05C05.4
WBGene00008212	43.9272	-4.09673	1.47225	2.78262	0.00539216	0.876587	C49F5.8	C49F5.8
WBGene00010375	26.724	3.42449	1.23089	-2.78213	0.00540034	0.876587	H09F14.1	H09F14.1
WBGene00020441	1066.03	-2.11048	0.758918	2.78091	0.00542064	0.876587	bcas-2	T12A2.7
WBGene00019239	2.71145	-4.6198	1.66216	2.7794	0.0054459	0.876587	H24K24.2	H24K24.2
WBGene00021170	971.38	-1.26364	0.454788	2.77852	0.00546073	0.876587	arx-4	Y6D11A.2
WBGene00219544	4.90706	4.37465	1.57577	-2.7762	0.00549988	0.876587	C17G1.14	C17G1.14
WBGene00235325	2.61731	-4.66662	1.6812	2.77577	0.00550713	0.876587	C08D8.7	C08D8.7
WBGene00009598	2.54315	-4.55905	1.64418	2.77283	0.00555706	0.876587	F40G12.3	F40G12.3
WBGene00016963	259.395	3.39057	1.22316	-2.77196	0.00557193	0.876587	C56C10.6	C56C10.6
WBGene00219583	5.65319	5.15426	1.86049	-2.77038	0.00559917	0.876587	anr-43	F17C11.23
WBGene00007532	9.42029	3.07952	1.11335	-2.766	0.00567488	0.876587	NA	NA
WBGene00008488	271.535	-2.311	0.835801	2.76502	0.00569194	0.876587	F01D4.5	F01D4.5
WBGene00016137	28.3483	4.37116	1.58199	-2.76308	0.00572589	0.876587	C26E6.1	C26E6.1
WBGene00013875	370.797	3.43335	1.2426	-2.76304	0.00572662	0.876587	cest-2.1	ZC376.3
WBGene00014036	3290.87	-2.4982	0.904656	2.76149	0.00575381	0.876587	ZK643.5	ZK643.5
WBGene00000068	485.92	2.29774	0.832669	-2.75948	0.00578931	0.876587	acy-1	F17C8.1
WBGene00008843	3.19623	-4.42812	1.60512	2.75874	0.00580244	0.876587	arrd-9	F15A4.9
WBGene00050890	4.65931	4.90793	1.77923	-2.75846	0.00580751	0.876587	F17C11.16	F17C11.16
WBGene00001033	276.246	-1.51622	0.549818	2.75768	0.00582134	0.876587	dnj-15	K08D10.2
WBGene00006830	189.714	3.19775	1.16067	-2.7551	0.00586745	0.876587	unc-103	C30D11.1
WBGene00005290	3.91229	-5.27634	1.91553	2.75451	0.00587808	0.876587	srh-69	T21B4.7
WBGene00010437	393.791	-2.02784	0.737482	2.74968	0.00596536	0.876587	cox-11	JC8.5
WBGene00002280	32822.6	3.04924	1.10912	-2.74923	0.00597346	0.876587	let-2	F01G12.5
WBGene00021996	3931.17	3.82778	1.39283	-2.74821	0.00599225	0.876587	Y59E9AL.6	Y59E9AL.6
WBGene00017260	23.4403	-3.31376	1.20659	2.74639	0.00602551	0.876587	F08F3.1	F08F3.1
WBGene00010638	2941.73	-2.72446	0.992889	2.74397	0.00607008	0.876587	K07F5.14	K07F5.14
WBGene00185098	54.0769	-2.97006	1.08253	2.74363	0.00607641	0.876587	Y71G12B.35	Y71G12B.35
WBGene00000725	9.08145	4.38602	1.60009	-2.74111	0.00612315	0.876587	col-152	F32G8.5
WBGene00010134	89.2277	1.97127	0.719282	-2.74061	0.00613258	0.876587	F55H12.3	F55H12.3
WBGene00017681	97.0088	2.32323	0.848482	-2.7381	0.00617952	0.876587	slc-17.5	F21F8.11
WBGene00016975	112.545	-3.23891	1.18351	2.7367	0.00620591	0.876587	nhr-173	C56E10.1
WBGene00011736	3268.09	2.40598	0.879267	-2.73634	0.00621261	0.876587	T12D8.9	T12D8.9
WBGene00006784	905.539	2.62197	0.958301	-2.73606	0.00621797	0.876587	unc-49	T21C12.1
WBGene00005973	3.80299	-5.26963	1.92625	2.73569	0.00622488	0.876587	srx-82	F43A11.6
WBGene00015177	133.831	2.66216	0.973174	-2.73554	0.00622774	0.876587	tmc-2	B0416.1
WBGene00020836	538.982	2.54773	0.931996	-2.73363	0.0062641	0.876587	lgc-34	T27A1.4
WBGene00045498	9.02227	-6.05604	2.21546	2.73354	0.00626573	0.876587	F56F4.8	F56F4.8
WBGene00007327	126.342	2.43175	0.890997	-2.72925	0.00634785	0.876587	C05C9.3	C05C9.3
WBGene00004133	1190.35	3.25457	1.1925	-2.7292	0.00634876	0.876587	abu-13	F57B9.9
WBGene00195070	42.9847	-2.52351	0.924738	2.72889	0.00635483	0.876587	C16C8.20	C16C8.20
WBGene00016806	62.6187	2.69998	0.990264	-2.72652	0.00640053	0.876587	C50D2.2	C50D2.2
WBGene00018015	533.787	-1.64745	0.604731	2.72427	0.00644431	0.876587	F33G12.3	F33G12.3
WBGene00017663	199.443	2.44621	0.898128	-2.72368	0.006456	0.876587	F21D12.3	F21D12.3
WBGene00009015	5.31591	-5.16298	1.89858	2.71939	0.00654026	0.876587	F21D9.1	F21D9.1
WBGene00018973	3.47021	-4.47393	1.64544	2.719	0.00654806	0.876587	srz-20	F56D6.5
WBGene00017555	150.941	3.88271	1.42914	-2.71681	0.00659143	0.876587	nep-10	F18A12.6
WBGene00022704	525.759	-1.15393	0.425407	2.71253	0.00667721	0.876587	ZK353.9	ZK353.9
WBGene00012595	2032.19	3.60888	1.33058	-2.71227	0.00668243	0.876587	Y38E10A.17	Y38E10A.17
WBGene00011610	49.7588	-3.10798	1.1461	2.71179	0.00669204	0.876587	T08D2.5	T08D2.5
WBGene00011019	698.637	-2.75405	1.01567	2.71155	0.00669697	0.876587	R05A10.2	R05A10.2
WBGene00006349	327.246	1.63669	0.604011	-2.7097	0.00673435	0.876587	sur-2	F39B2.4
__alignment_not_unique	7.3089e+06	2.33131	0.860497	-2.70926	0.00674341	0.876587	NA	NA
WBGene00001557	38.5979	2.74276	1.01266	-2.70847	0.00675937	0.876587	gcy-37	C54E4.3
WBGene00011636	8834.1	-2.10057	0.777247	2.70257	0.00688053	0.887925	cec-3	T09A5.8
WBGene00006754	78490.8	2.79527	1.0364	-2.69709	0.00699486	0.896267	unc-15	F07A5.7
WBGene00003035	240.55	-1.43102	0.531133	2.69428	0.00705401	0.896267	lin-52	ZK632.13
WBGene00019861	8.81564	-4.97058	1.84619	2.69235	0.00709506	0.896267	R04A9.1	R04A9.1
WBGene00001366	350.402	1.5061	0.559744	-2.6907	0.00713026	0.896267	exc-5	C33D9.1
WBGene00022406	1.91241	-4.66071	1.73266	2.68991	0.00714711	0.896267	srsx-7	Y97E10B.4
WBGene00003776	3510.84	1.24607	0.463258	-2.6898	0.00714944	0.896267	nmy-1	F52B10.1
WBGene00007087	6520.1	-2.31422	0.861623	2.68589	0.00723373	0.898119	B0001.2	B0001.2
WBGene00017898	103.79	2.84427	1.06087	-2.68108	0.00733841	0.898119	F28C10.3	F28C10.3
WBGene00020152	22.8792	-2.4474	0.91292	2.68085	0.00734359	0.898119	nhr-211	T01G6.5
WBGene00011466	329.395	3.71193	1.38474	-2.68059	0.00734919	0.898119	T05C12.1	T05C12.1
WBGene00006801	2179.99	1.71413	0.639738	-2.67943	0.00737485	0.898119	unc-68	K11C4.5
WBGene00044251	73.8475	-3.14698	1.17458	2.67923	0.00737914	0.898119	F59C6.12	F59C6.12
WBGene00020296	2308.58	-2.07103	0.773507	2.67746	0.00741834	0.898119	rrp-8	T07A9.8
WBGene00017968	529.611	2.2075	0.824917	-2.67602	0.00745011	0.898119	skpo-3	F32A5.2
WBGene00012038	2.16018	-4.95844	1.85375	2.67481	0.00747718	0.898119	T26E3.5	T26E3.5
WBGene00012285	6.29038	-5.4445	2.03924	2.66986	0.00758825	0.898119	pitr-6	W05H5.3
WBGene00006809	124.683	1.80753	0.67713	-2.66939	0.0075988	0.898119	unc-77	C11D2.6
WBGene00020610	21.667	2.82176	1.05806	-2.66691	0.00765518	0.898119	NA	NA
WBGene00007861	3.11445	-4.45645	1.67103	2.66688	0.00765581	0.898119	C32A9.1	C32A9.1
WBGene00012654	3.39148	-5.00835	1.8784	2.66629	0.00766944	0.898119	Y39A1A.16	Y39A1A.16
WBGene00000483	1.57249	-3.92761	1.47322	2.666	0.00767594	0.898119	che-1	C55B7.12
WBGene00013770	4.47063	-5.08887	1.91122	2.66262	0.00775338	0.898704	Y113G7B.26	Y113G7B.26
WBGene00219655	6.00092	4.09639	1.5399	-2.66017	0.00781019	0.898704	linc-107	C30G12.8
WBGene00012851	16.7693	-4.68371	1.76071	2.66012	0.0078112	0.898704	Y44A6C.2	Y44A6C.2
WBGene00006641	35.798	2.2058	0.829292	-2.65985	0.00781749	0.898704	tsp-15	F53B6.1
WBGene00013856	7.36631	4.31226	1.62754	-2.64956	0.00805969	0.914642	ZC168.2	ZC168.2
WBGene00001187	292.157	2.13493	0.805781	-2.64951	0.00806077	0.914642	egl-19	C48A7.1
WBGene00011478	366.755	3.40461	1.28516	-2.64917	0.00806889	0.914642	T05D4.5	T05D4.5
WBGene00020372	242.819	3.53486	1.33677	-2.64434	0.00818516	0.914642	T09A12.1	T09A12.1
WBGene00017142	805.56	-2.73872	1.0367	2.64176	0.00824767	0.914642	EEED8.14	EEED8.14
WBGene00009011	494.09	-1.54628	0.585439	2.64123	0.00826048	0.914642	F21D5.6	F21D5.6
WBGene00016390	563.083	-1.87575	0.711398	2.63671	0.00837152	0.914642	ttc-1	C34B2.5
WBGene00044321	1986.6	-1.42511	0.540513	2.63659	0.00837437	0.914642	mrps-30	B0511.8
WBGene00001446	115.195	-2.48612	0.943506	2.63498	0.00841417	0.914642	flp-3	W07E11.2
WBGene00020426	109.618	2.04289	0.77607	-2.63235	0.00847975	0.914642	T10H10.2	T10H10.2
WBGene00022722	2020	-2.14132	0.814096	2.63031	0.00853071	0.914642	tomm-70	ZK370.8
WBGene00014120	923.319	-1.79056	0.683108	2.6212	0.00876217	0.914642	ZK858.7	ZK858.7
WBGene00021813	157.633	-2.14465	0.819246	2.61784	0.00884895	0.914642	Y53G8AR.6	Y53G8AR.6
WBGene00006051	10981.7	3.7726	1.44125	-2.61759	0.0088553	0.914642	ssq-2	T28H11.5
WBGene00012225	323.629	3.3573	1.28288	-2.617	0.00887068	0.914642	W03G11.3	W03G11.3
WBGene00005446	3.95009	-5.25292	2.01011	2.61325	0.00896845	0.914642	srh-239	T26H5.3
WBGene00000890	940.899	-1.50972	0.57779	2.61292	0.00897723	0.914642	sig-7	F39H2.2
WBGene00012381	21.094	2.13591	0.817576	-2.6125	0.00898833	0.914642	Y2H9A.4	Y2H9A.4
WBGene00018545	3.00516	-4.88683	1.87121	2.61159	0.0090123	0.914642	nhr-189	F47C10.8
WBGene00019591	7.43466	-6.23032	2.38636	2.61081	0.00903288	0.914642	fbxc-25	K09F6.8
WBGene00020377	68.3402	3.3587	1.28686	-2.61	0.00905425	0.914642	T09B4.3	T09B4.3
WBGene00004732	1757.43	1.60546	0.615423	-2.60871	0.00908837	0.914642	sax-7	C18F3.2
WBGene00011790	44.9334	3.61479	1.38771	-2.60486	0.00919113	0.914642	T15H9.5	T15H9.5
WBGene00019057	96.5885	-1.9998	0.767827	2.60449	0.00920099	0.914642	F58F9.3	F58F9.3
WBGene00004857	263.807	-2.39814	0.921303	2.60298	0.00924162	0.914642	sma-3	R13F6.9
WBGene00006448	795.015	-1.7267	0.663494	2.60243	0.00925649	0.914642	glod-4	C16C10.10
WBGene00005642	225.969	2.67482	1.02883	-2.59987	0.00932591	0.914642	srp-1	C05E4.3
WBGene00012786	658.935	3.3015	1.26999	-2.59962	0.00933264	0.914642	Y43C5B.3	Y43C5B.3
WBGene00011178	54.2323	4.51087	1.73572	-2.59884	0.00935383	0.914642	R09E10.9	R09E10.9
WBGene00015461	1041.36	-1.84423	0.710501	2.59568	0.00944043	0.914642	krr-1	C05C8.2
WBGene00017738	466.09	-2.26437	0.872916	2.59403	0.00948581	0.914642	tipn-1	F23C8.9
WBGene00013493	5.32574	4.50482	1.73766	-2.59247	0.00952895	0.914642	clec-9	Y70C5C.2
WBGene00006662	29.3485	2.79835	1.08007	-2.5909	0.00957266	0.914642	twk-7	F22B7.7
WBGene00009948	1708.08	3.81117	1.47106	-2.59076	0.00957654	0.914642	F52H3.6	F52H3.6
WBGene00020586	44.1873	-2.82095	1.08933	2.58961	0.00960842	0.914642	frpr-18	T19F4.1
WBGene00015938	853.235	-1.78726	0.690415	2.58868	0.00963453	0.914642	anat-1	C17H12.13
WBGene00044905	2.60542	-4.61642	1.78404	2.58762	0.00966402	0.914642	T26E3.11	T26E3.11
WBGene00019516	126.938	-3.7261	1.44011	2.58738	0.00967082	0.914642	ugt-20	K08B4.4
WBGene00005039	4.82706	-6.09574	2.35673	2.58652	0.00969493	0.914642	sra-13	F49E12.5
WBGene00008688	6305.72	-2.45455	0.9491	2.58619	0.00970445	0.914642	rbm-34	F11A10.7
WBGene00017220	821.26	-1.4242	0.550913	2.58516	0.00973335	0.914642	F07F6.8	F07F6.8
WBGene00000917	568.403	-1.73225	0.670199	2.58468	0.00974687	0.914642	daf-25	Y48G1A.3
WBGene00015222	10.2094	4.52334	1.75054	-2.58397	0.00976694	0.914642	B0507.5	B0507.5
WBGene00019678	1888.14	-1.3842	0.535796	2.58344	0.00978204	0.914642	K12H4.3	K12H4.3
WBGene00009658	3.29693	-4.56826	1.76855	2.58306	0.00979291	0.914642	pap-3	F43G6.5
WBGene00009328	16.8442	3.90117	1.51034	-2.58298	0.00979501	0.914642	F32D8.3	F32D8.3
WBGene00016886	4.81908	-6.10087	2.36289	2.58195	0.00982425	0.914642	fbxb-96	C52E2.7
WBGene00009645	1172.82	2.65206	1.02881	-2.57781	0.00994292	0.914642	F42G10.1	F42G10.1
WBGene00016271	1.8287	-4.61765	1.79305	2.5753	0.0100153	0.914642	irld-23	C30G4.6
WBGene00018741	204.057	4.23428	1.64553	-2.5732	0.0100763	0.914642	comt-1	F53B3.2
WBGene00021328	105.247	3.0411	1.18185	-2.57317	0.0100773	0.914642	npr-23	Y34D9A.2
WBGene00018544	4.63405	-4.98102	1.93584	2.57306	0.0100804	0.914642	nhr-188	F47C10.7
WBGene00010435	5273.88	-1.98156	0.771033	2.57001	0.0101697	0.914642	JC8.2	JC8.2
WBGene00010611	1484.04	3.55773	1.38443	-2.56982	0.0101752	0.914642	K07A1.4	K07A1.4
WBGene00016954	357.817	3.81011	1.48274	-2.56965	0.0101802	0.914642	C55C3.4	C55C3.4
WBGene00020362	6.84074	-5.66478	2.20518	2.56885	0.0102038	0.914642	fbxb-10	T08E11.6
WBGene00019245	3422.04	-2.20536	0.858507	2.56883	0.0102041	0.914642	sacy-1	H27M09.1
WBGene00006566	631.403	-1.09288	0.42548	2.56858	0.0102116	0.914642	tgt-1	ZK829.6
WBGene00045056	17.1466	-3.54006	1.37976	2.56571	0.0102965	0.914642	F13H10.9	F13H10.9
WBGene00016652	2300.44	-1.26583	0.493454	2.56526	0.01031	0.914642	got-2.1	C44E4.3
WBGene00021237	96.2192	2.30829	0.899841	-2.56522	0.010311	0.914642	crtc-1	Y20F4.2
WBGene00003409	301.967	2.59408	1.01136	-2.56495	0.0103192	0.914642	mrp-3	E03G2.2
WBGene00015479	17.6894	2.63077	1.0257	-2.56485	0.0103221	0.914642	wht-1	C05D10.3
WBGene00021757	731.114	-1.32854	0.518012	2.56469	0.0103269	0.914642	taco-1	Y50D7A.9
WBGene00019091	2.60099	-5.19154	2.02444	2.56443	0.0103346	0.914642	srab-13	F59A7.3
WBGene00005538	3.09529	-4.51158	1.75939	2.56429	0.0103387	0.914642	sri-26	C41G6.14
WBGene00018831	293.881	-1.48714	0.580635	2.56123	0.0104302	0.914642	F54E7.9	F54E7.9
WBGene00018437	4.10878	-5.86159	2.2919	2.55753	0.010542	0.914642	btb-8	F45C12.6
WBGene00001019	1014.1	-2.1485	0.840121	2.55737	0.0105466	0.914642	dnj-1	B0035.14
WBGene00021037	243.427	-2.66912	1.04438	2.5557	0.0105976	0.914642	fbxa-203	W05F2.5
WBGene00016307	6.6926	-5.51998	2.16395	2.55088	0.0107451	0.914642	fbxc-18	C32B5.14
WBGene00044485	15.8804	2.23118	0.874769	-2.5506	0.0107539	0.914642	Y54G2A.41	Y54G2A.41
WBGene00199251	3.30346	-4.94603	1.94011	2.54936	0.0107922	0.914642	F46F2.10	F46F2.10
WBGene00018269	745.606	-1.50293	0.589999	2.54735	0.0108544	0.914642	acs-11	F41C3.3
WBGene00020637	1.61185	-4.43042	1.73957	2.54685	0.01087	0.914642	fbxa-7	T20H9.1
WBGene00020313	53.266	3.33375	1.30908	-2.54663	0.010877	0.914642	T07E3.2	T07E3.2
WBGene00018708	32.0663	2.75754	1.08342	-2.54522	0.010921	0.914642	oac-32	F52F10.4
WBGene00005146	2.87138	-4.73245	1.85935	2.54521	0.0109211	0.914642	srd-69	H04J21.2
WBGene00019243	24.927	3.0898	1.21412	-2.54488	0.0109314	0.914642	fbxb-72	H24O09.2
WBGene00016965	375.981	-1.53898	0.605024	2.54367	0.0109694	0.914642	C56C10.9	C56C10.9
WBGene00016154	1288.12	-1.86542	0.733556	2.54299	0.0109909	0.914642	szy-5	C27A12.2
WBGene00009890	6.61004	5.90855	2.32357	-2.54288	0.0109944	0.914642	scl-9	F49E11.4
WBGene00015359	79.3995	2.58954	1.01843	-2.54267	0.0110009	0.914642	C02G6.1	C02G6.1
WBGene00004220	90.1221	2.7542	1.08395	-2.54089	0.0110571	0.914642	ptr-5	C53C11.3
WBGene00014978	52.3249	3.57471	1.40734	-2.54004	0.0110841	0.914642	ZC47.8	ZC47.8
WBGene00011572	151.274	-3.77907	1.48802	2.53967	0.0110958	0.914642	mam-5	T07C12.8
WBGene00001461	270.887	-2.19087	0.862822	2.53919	0.0111109	0.914642	flp-18	Y48D7A.2
WBGene00017136	35.6808	-3.79901	1.49632	2.5389	0.0111201	0.914642	ccpp-6	EEED8.6
WBGene00008401	22.5365	3.57864	1.40974	-2.5385	0.0111328	0.914642	D2005.6	D2005.6
WBGene00019617	2554.41	2.42282	0.954669	-2.53786	0.0111532	0.914642	ctsa-2	K10C2.1
WBGene00013303	121.716	3.65577	1.44088	-2.53718	0.011175	0.914642	Y57G11C.5	Y57G11C.5
WBGene00016751	176.149	2.30579	0.909	-2.53662	0.0111927	0.914642	C48E7.6	C48E7.6
WBGene00019540	33930.2	2.29778	0.906629	-2.53442	0.0112632	0.914642	K08D12.6	K08D12.6
WBGene00017880	26.5161	2.39205	0.943863	-2.53432	0.0112665	0.914642	F28A12.3	F28A12.3
WBGene00001835	457.939	-1.32978	0.524858	2.5336	0.0112896	0.914642	hda-2	C08B11.2
WBGene00021098	11.9045	3.99861	1.57827	-2.53355	0.0112914	0.914642	fbxb-14	W08F4.9
WBGene00019580	48.5533	2.0641	0.81539	-2.53142	0.0113601	0.917382	oac-58	K09E10.2
WBGene00000911	8096.52	-2.29992	0.909868	2.52775	0.0114797	0.921932	daf-15	C10C5.6
WBGene00000719	4200.59	2.37953	0.941991	-2.52607	0.0115348	0.921932	col-146	T06E4.6
WBGene00018109	3.76161	-4.65387	1.8439	2.52393	0.011605	0.921932	fbxb-12	F36H5.11
WBGene00001824	72.6713	2.20778	0.874902	-2.52345	0.0116208	0.921932	hbl-1	F13D11.2
WBGene00011239	1105.29	-1.76662	0.700263	2.5228	0.0116424	0.921932	pges-2	R11A8.5
WBGene00235319	117.678	-2.1084	0.835846	2.52247	0.0116534	0.921932	F44E7.17	F44E7.17
WBGene00015536	1.67283	-4.60881	1.82728	2.52222	0.0116616	0.921932	glb-2	C06E4.7
WBGene00010436	71.9233	-2.07512	0.823252	2.52063	0.0117145	0.923338	JC8.4	JC8.4
WBGene00021448	122.822	2.70977	1.07724	-2.51547	0.0118874	0.932373	Y39D8A.1	Y39D8A.1
WBGene00021281	1367.85	1.36373	0.54225	-2.51495	0.011905	0.932373	ell-1	Y24D9A.1
WBGene00194788	16.2018	2.45902	0.97896	-2.51187	0.0120092	0.932373	R02D5.10	R02D5.10
WBGene00021902	516.728	-1.72704	0.688048	2.51005	0.0120714	0.932373	oxy-4	Y54H5A.4
WBGene00015559	45.2067	-3.96333	1.58127	2.50643	0.0121958	0.932373	npr-17	C06G4.5
WBGene00008737	7.85147	-2.88815	1.15242	2.50616	0.012205	0.932373	gnrr-7	F13D2.3
WBGene00012759	217.233	1.31205	0.523736	-2.50517	0.0122393	0.932373	sup-1	Y41C4A.13
WBGene00012847	2.35258	-4.42462	1.76649	2.50475	0.0122539	0.932373	srxa-15	Y44A6B.2
WBGene00012735	169.24	-2.81017	1.12261	2.50324	0.0123062	0.932373	sptf-3	Y40B1A.4
WBGene00000908	202.826	1.6936	0.67689	-2.50204	0.0123481	0.932373	daf-12	F11A1.3
WBGene00017467	299.652	2.91475	1.16516	-2.50159	0.0123637	0.932373	F14F9.4	F14F9.4
WBGene00021038	4779.05	-2.11712	0.846389	2.50136	0.0123718	0.932373	W05F2.6	W05F2.6
WBGene00019106	2.85682	-4.32864	1.73081	2.50093	0.0123867	0.932373	irld-38	F59D6.4
WBGene00000880	1018.2	-1.93949	0.77562	2.50056	0.0123996	0.932373	cyn-4	F59E10.2
WBGene00000019	390.188	3.53823	1.41562	-2.49942	0.0124396	0.932373	abt-1	C24F3.5
WBGene00003996	243.567	1.87656	0.751114	-2.49837	0.0124767	0.932373	pgp-2	C34G6.4
WBGene00013460	1187.1	-1.19136	0.477182	2.49665	0.0125371	0.932373	cpsf-3	Y67H2A.1
WBGene00003446	9374.13	3.47126	1.39138	-2.49483	0.0126017	0.932373	msp-53	R13H9.4
WBGene00012402	188.521	3.64217	1.45992	-2.49478	0.0126037	0.932373	sfxn-1.3	Y6E2A.9
WBGene00005808	3.50125	-4.25997	1.70762	2.49468	0.012607	0.932373	srw-61	H25K10.7
WBGene00013422	146.754	-1.40003	0.561515	2.49331	0.0126558	0.932373	Y66A7A.2	Y66A7A.2
WBGene00018001	367.562	4.06177	1.62947	-2.49269	0.012678	0.932373	F33D11.2	F33D11.2
WBGene00006822	103.348	1.63298	0.655143	-2.49256	0.0126827	0.932373	unc-93	C46F11.1
WBGene00021333	60.5266	2.98692	1.19924	-2.49068	0.01275	0.932373	Y34D9A.8	Y34D9A.8
WBGene00009263	17.2614	3.88913	1.56181	-2.49015	0.0127691	0.932373	F30A10.4	F30A10.4
WBGene00000886	184.132	-1.68902	0.678518	2.48928	0.0128001	0.932373	cyn-10	B0252.4
WBGene00018828	45.7736	-3.19696	1.28506	2.48779	0.0128538	0.932373	sdz-21	F54E7.5
WBGene00000096	52.6085	2.88277	1.15891	-2.48748	0.0128652	0.932373	ahr-1	C41G7.5
WBGene00010877	258.726	-2.28933	0.920568	2.48687	0.0128874	0.932373	lact-4	M05D6.4
WBGene00018939	35.5364	-2.95352	1.1877	2.48675	0.0128916	0.932373	fbxa-190	F56C3.2
WBGene00008660	212.553	3.78305	1.52197	-2.48563	0.0129322	0.932751	clec-153	F10F2.8
WBGene00022537	4.55843	-2.75262	1.10865	2.48286	0.0130332	0.937372	ZC190.2	ZC190.2
WBGene00011726	97.2462	3.83052	1.54337	-2.48192	0.0130675	0.937372	lpr-2	T12A7.5
WBGene00013217	666.563	-1.13882	0.459503	2.47838	0.013198	0.944158	ddl-3	Y54G11A.8
WBGene00007906	117.416	1.71408	0.692294	-2.47595	0.0132883	0.948045	C33G3.6	C33G3.6
WBGene00194928	7.64731	4.34366	1.75522	-2.47471	0.0133345	0.948198	ZC513.14	ZC513.14
WBGene00007750	75.2775	2.36979	0.958333	-2.47283	0.0134049	0.948198	syg-2	C26G2.1
WBGene00016702	641.397	-1.59411	0.645152	2.4709	0.0134773	0.948198	C46A5.6	C46A5.6
WBGene00012036	6.86578	4.72254	1.91177	-2.47025	0.0135018	0.948198	clec-103	T26E3.1
WBGene00013919	374.005	1.31816	0.533865	-2.4691	0.0135455	0.948198	ZC506.1	ZC506.1
WBGene00019391	4.72357	-4.4329	1.79724	2.4665	0.0136441	0.948198	irld-11	K04F1.12
WBGene00006820	6105.66	2.12088	0.860052	-2.466	0.0136633	0.948198	unc-89	C09D1.1
WBGene00016142	1189.62	-1.19006	0.482811	2.46484	0.0137073	0.948198	mrps-18C	C26E6.6
WBGene00016528	5.96768	-3.87207	1.57126	2.4643	0.0137282	0.948198	C39B5.10	C39B5.10
WBGene00077753	3.61588	4.02912	1.63601	-2.46277	0.0137869	0.948198	R13.6	R13.6
WBGene00017292	139.509	-2.74254	1.11369	2.46258	0.0137943	0.948198	F09E5.16	F09E5.16
WBGene00009492	834.906	3.88902	1.58002	-2.46138	0.0138404	0.948198	F36H1.3	F36H1.3
WBGene00017636	282.427	3.33147	1.3535	-2.46138	0.0138405	0.948198	F20D6.6	F20D6.6
WBGene00013741	74.1458	-1.95374	0.794103	2.46031	0.0138818	0.948198	Y111B2A.21	Y111B2A.21
WBGene00007623	849.984	-1.36447	0.554615	2.46021	0.0138856	0.948198	C16C10.2	C16C10.2
WBGene00010905	664.5	-1.81554	0.738252	2.45923	0.0139233	0.948198	mrps-34	M88.2
WBGene00194815	36.7364	-3.04334	1.23819	2.45789	0.0139754	0.948198	Y43F8B.23	Y43F8B.23
WBGene00220160	6.8164	3.63043	1.47735	-2.45739	0.0139951	0.948198	Y44A6C.4	Y44A6C.4
WBGene00000268	631.5	2.55549	1.04095	-2.45495	0.0140902	0.948198	bre-3	B0464.4
WBGene00003567	521.427	2.25852	0.920351	-2.45397	0.0141288	0.948198	ncx-2	C10G8.5
WBGene00017942	3.94633	-5.81165	2.36865	2.45357	0.0141448	0.948198	fbxc-37	F31A9.4
WBGene00003605	191.212	2.04049	0.832016	-2.45246	0.0141883	0.948198	nhr-6	C48D5.1
WBGene00009884	3679.91	3.4965	1.42672	-2.45073	0.0142566	0.948198	F49C12.15	F49C12.15
WBGene00004386	902.011	-0.987835	0.403152	2.45028	0.0142746	0.948198	rnp-3	K08D10.3
WBGene00007629	4.86907	-3.84376	1.56937	2.44923	0.0143163	0.948198	C16C10.9	C16C10.9
WBGene00015422	224.524	3.42222	1.39755	-2.44873	0.0143363	0.948198	C04E6.5	C04E6.5
WBGene00017831	475.552	-1.10978	0.453461	2.44736	0.0143909	0.948198	F26F4.12	F26F4.12
WBGene00004334	14.8231	2.56252	1.04831	-2.44442	0.0145085	0.948198	ref-1	T01E8.2
WBGene00021044	90.4186	2.4062	0.984894	-2.44311	0.0145614	0.948198	W05H7.1	W05H7.1
WBGene00011189	148.066	2.0742	0.849142	-2.44271	0.0145776	0.948198	R10D12.8	R10D12.8
WBGene00013376	410.485	-1.27205	0.520775	2.4426	0.0145818	0.948198	Y62E10A.6	Y62E10A.6
WBGene00016008	3.60969	3.32247	1.36041	-2.44225	0.014596	0.948198	C23F12.3	C23F12.3
WBGene00005955	3.5191	-5.63606	2.30863	2.4413	0.0146347	0.948198	srx-64	K07C6.7
WBGene00016547	2.14005	-4.33145	1.77567	2.43934	0.0147143	0.948198	C40A11.4	C40A11.4
WBGene00012545	444.443	-2.26987	0.93163	2.43645	0.0148323	0.948198	Y37D8A.3	Y37D8A.3
WBGene00018702	158.09	-2.45587	1.00896	2.43406	0.0149305	0.948198	F52E4.5	F52E4.5
WBGene00000621	29.3021	4.67404	1.92038	-2.43392	0.0149365	0.948198	col-44	F54B11.2
WBGene00009513	189.695	3.23994	1.33131	-2.43364	0.0149478	0.948198	sfxn-1.2	F37H8.4
WBGene00005061	3.03475	-3.86176	1.58739	2.43277	0.0149839	0.948198	sra-35	B0304.8
WBGene00015930	324.814	2.66013	1.09372	-2.43219	0.0150077	0.948198	cest-4	C17H12.4
WBGene00001661	840.223	-1.1818	0.485975	2.43181	0.0150236	0.948198	gop-2	C34E10.2
WBGene00021607	15.4345	2.96344	1.2195	-2.43004	0.0150971	0.948198	Y46H3C.7	Y46H3C.7
WBGene00011408	939.659	-1.44267	0.594314	2.42746	0.015205	0.948198	nifk-1	T04A8.6
WBGene00022454	24.9504	2.70927	1.11627	-2.42708	0.0152209	0.948198	trf-2	Y110A7A.2
WBGene00017748	344.142	-2.10441	0.867595	2.42557	0.0152844	0.948198	F23F1.7	F23F1.7
WBGene00009921	584.694	-1.39923	0.576916	2.42535	0.0152934	0.948198	F52B5.2	F52B5.2
WBGene00017456	114.356	-1.83009	0.754566	2.42535	0.0152937	0.948198	F14D2.8	F14D2.8
WBGene00022649	541.615	2.28848	0.943617	-2.42522	0.0152992	0.948198	ZK84.1	ZK84.1
WBGene00044353	11.2207	4.55962	1.88016	-2.42513	0.015303	0.948198	ZK418.10	ZK418.10
WBGene00002142	32.9721	1.5824	0.652995	-2.42329	0.0153807	0.948198	inx-20	T23H4.1
WBGene00044725	8.69701	-3.44379	1.42113	2.42327	0.0153814	0.948198	R11G1.7	R11G1.7
WBGene00010458	684.066	-1.26137	0.52074	2.42226	0.0154244	0.948198	mrpl-10	K01C8.6
WBGene00011261	83.9349	2.78147	1.14921	-2.42034	0.0155059	0.948198	nphp-4	R13H4.1
WBGene00006103	2.42243	-4.54804	1.87962	2.41966	0.0155349	0.948198	str-38	T23D5.2
WBGene00004048	223.354	1.91273	0.790557	-2.41947	0.0155431	0.948198	plx-2	K04B12.1
WBGene00015861	97.073	-3.01206	1.24651	2.4164	0.015675	0.948198	C16D9.6	C16D9.6
WBGene00001465	127.727	2.78796	1.15501	-2.41379	0.0157874	0.948198	flr-1	F02D10.5
WBGene00019445	36.8022	3.16758	1.31234	-2.41369	0.0157919	0.948198	frpr-12	K06C4.9
WBGene00044898	67.9041	2.20472	0.91358	-2.41328	0.0158098	0.948198	let-383	T21G5.6
WBGene00021131	95.9395	-1.46148	0.605801	2.41248	0.0158445	0.948198	W10D9.3	W10D9.3
WBGene00011755	488.787	1.9485	0.807876	-2.41188	0.0158706	0.948198	T13H5.1	T13H5.1
WBGene00008835	2.2461	-4.97781	2.06431	2.41136	0.015893	0.948198	F14H8.5	F14H8.5
WBGene00017780	1360.11	2.58448	1.07207	-2.41074	0.01592	0.948198	F25E2.2	F25E2.2
WBGene00020866	2136.56	-1.6363	0.678855	2.41039	0.0159356	0.948198	vps-24	T27F7.1
WBGene00007153	1006.48	2.16377	0.898732	-2.40758	0.0160587	0.948198	clec-41	B0365.6
WBGene00011637	671.905	-0.945661	0.39286	2.40712	0.016079	0.948198	sds-22	T09A5.9
WBGene00012977	195.036	-1.92725	0.800808	2.40663	0.0161003	0.948198	Y48A6C.4	Y48A6C.4
WBGene00022140	317.047	2.77027	1.15122	-2.40639	0.0161111	0.948198	Y71G12A.4	Y71G12A.4
WBGene00007736	166.973	-1.95878	0.814043	2.40624	0.0161176	0.948198	igdb-2	C25G4.10
WBGene00015568	3.69615	4.54755	1.89039	-2.40562	0.016145	0.948198	sre-3	C07D10.3
WBGene00014118	425.741	-1.54797	0.643692	2.40483	0.0161801	0.948198	ZK858.5	ZK858.5
WBGene00007026	151.198	-1.14768	0.477572	2.40315	0.0162543	0.948198	mdt-31	F32H2.2
WBGene00012115	214.569	3.30261	1.37452	-2.40274	0.0162728	0.948198	T28B8.4	T28B8.4
WBGene00017601	3.19986	-4.97004	2.07086	2.39999	0.0163954	0.948198	ets-7	F19F10.5
WBGene00016457	173.513	-3.10816	1.29525	2.39965	0.0164106	0.948198	C35E7.5	C35E7.5
WBGene00007762	1273.63	-1.64442	0.685408	2.39919	0.0164315	0.948198	C27B7.5	C27B7.5
WBGene00013060	2.34169	-4.51965	1.88439	2.39846	0.016464	0.948198	Y51A2A.4	Y51A2A.4
WBGene00010626	2045.41	-1.93592	0.807269	2.39811	0.0164799	0.948198	K07C5.3	K07C5.3
WBGene00003072	801.991	1.39202	0.581002	-2.3959	0.0165796	0.948198	lrp-2	T21E3.3
WBGene00022851	1117.14	-1.38375	0.577671	2.39539	0.0166028	0.948198	ZK1127.4	ZK1127.4
WBGene00008154	671.946	3.91148	1.63307	-2.39516	0.0166131	0.948198	C47E12.11	C47E12.11
WBGene00009696	45.6653	2.57533	1.07535	-2.39488	0.0166259	0.948198	F44F1.4	F44F1.4
WBGene00003515	5031.84	1.91098	0.798278	-2.39388	0.0166712	0.948198	myo-3	K12F2.1
WBGene00013230	2.28359	-5.03063	2.10238	2.39283	0.016719	0.948198	fbxb-22	Y56A3A.10
WBGene00194695	3.11069	-3.7679	1.57466	2.39283	0.0167191	0.948198	B0462.5	B0462.5
WBGene00201876	5.17756	3.56579	1.49095	-2.39162	0.0167741	0.948198	F39C12.8	F39C12.8
WBGene00015349	1994.7	-1.90007	0.795099	2.38973	0.016861	0.948198	henn-1	C02F5.6
WBGene00012967	41.7302	2.51952	1.05442	-2.38949	0.0168719	0.948198	kvs-4	Y48A6B.6
WBGene00000530	133.628	3.20605	1.34201	-2.38899	0.0168949	0.948198	clh-3	E04F6.11
WBGene00020984	101.709	3.37665	1.41344	-2.38897	0.0168957	0.948198	W03D8.1	W03D8.1
WBGene00235350	2.40651	-4.46119	1.86789	2.38836	0.0169235	0.948198	Y54G2A.77	Y54G2A.77
WBGene00018480	2.94041	-4.27476	1.79002	2.38811	0.0169352	0.948198	otpl-7	F45F2.7
WBGene00013165	355.771	3.14199	1.31628	-2.38702	0.0169855	0.948198	Y53F4B.19	Y53F4B.19
WBGene00008318	642.046	-1.52989	0.641171	2.38608	0.0170289	0.948198	C54G4.9	C54G4.9
WBGene00000005	19.036	2.33953	0.980916	-2.38505	0.0170769	0.948198	aat-4	T13A10.10
WBGene00011874	5.2603	5.57821	2.33961	-2.38425	0.0171137	0.948198	T20G5.13	T20G5.13
WBGene00015830	2.53307	-3.42823	1.43793	2.38414	0.0171192	0.948198	fbxb-98	C16C4.6
WBGene00021007	1552.1	3.10159	1.30142	-2.38323	0.0171616	0.948198	W03F11.4	W03F11.4
WBGene00016740	594.021	-1.28212	0.53798	2.38322	0.017162	0.948198	C48B6.2	C48B6.2
WBGene00006375	1091.72	-1.74188	0.730953	2.38303	0.0171708	0.948198	syp-1	F26D2.2
WBGene00020353	5388.61	3.60918	1.5148	-2.38261	0.0171904	0.948198	T08B6.4	T08B6.4
WBGene00043534	50.6783	2.41982	1.01602	-2.38166	0.017235	0.948198	W02B12.13	W02B12.13
WBGene00012544	2877.14	2.05194	0.862041	-2.38033	0.0172971	0.948198	Y37D8A.2	Y37D8A.2
WBGene00045458	101.834	-1.98633	0.834844	2.37929	0.0173462	0.948198	F17B5.8	F17B5.8
WBGene00019176	5.90088	3.58475	1.50718	-2.37845	0.0173854	0.948198	H10D12.2	H10D12.2
WBGene00006946	581.371	-1.43574	0.60402	2.37697	0.0174553	0.948198	prx-10	C34E10.4
WBGene00009371	192.009	3.02289	1.27182	-2.37682	0.0174628	0.948198	F33H2.8	F33H2.8
WBGene00020156	227.512	-1.87079	0.787565	2.37541	0.0175295	0.948198	T02B11.4	T02B11.4
WBGene00044019	212.218	-2.18199	0.919019	2.37426	0.0175842	0.948198	C55A6.12	C55A6.12
WBGene00022799	11.0559	3.31034	1.39442	-2.374	0.0175968	0.948198	ZK688.4	ZK688.4
WBGene00008934	3652.64	-2.50044	1.05347	2.37353	0.0176189	0.948198	F18C12.3	F18C12.3
WBGene00007835	121.767	3.52448	1.48512	-2.37319	0.017635	0.948198	oac-7	C31A11.7
WBGene00004002	100.064	2.74462	1.15674	-2.37272	0.0176576	0.948198	pgp-8	T21E8.3
WBGene00010510	1386.84	3.43163	1.4465	-2.37236	0.0176748	0.948198	ent-3	K02E11.1
WBGene00022297	565.377	-1.66226	0.700949	2.37144	0.0177188	0.948198	Y76B12C.3	Y76B12C.3
WBGene00044640	22.9612	-1.69144	0.713399	2.37096	0.0177418	0.948198	B0432.14	B0432.14
WBGene00020897	596.012	3.31692	1.40002	-2.3692	0.0178268	0.948198	del-10	T28D9.7
WBGene00008428	736.898	-1.62017	0.684006	2.36865	0.0178533	0.948198	eif-2Bepsilon	D2085.3
WBGene00011765	64.4414	-2.86888	1.21127	2.36848	0.0178612	0.948198	frpr-17	T14C1.1
WBGene00018853	118.967	-1.87465	0.791598	2.36819	0.0178756	0.948198	sec-22	F55A4.1
WBGene00016317	930.308	-1.35622	0.572698	2.36813	0.0178785	0.948198	C32D5.10	C32D5.10
WBGene00010035	499.635	2.96972	1.25499	-2.36633	0.0179654	0.948198	F54C8.1	F54C8.1
WBGene00012655	2.92013	-4.70692	1.98963	2.36572	0.0179948	0.948198	Y39A1A.17	Y39A1A.17
WBGene00011601	1093.97	-1.71722	0.726911	2.36235	0.0181593	0.948198	zim-3	T07G12.11
WBGene00018833	678.906	-2.13243	0.903012	2.36146	0.018203	0.948198	ztf-1	F54F2.5
WBGene00018100	68.7232	1.57647	0.667684	-2.36111	0.0182204	0.948198	math-26	F36H5.1
WBGene00018863	330.817	-1.52204	0.644826	2.36039	0.0182557	0.948198	F55A12.2	F55A12.2
WBGene00001242	319.649	2.90738	1.23234	-2.35924	0.0183125	0.948198	elo-4	C40H1.4
WBGene00015816	330.307	-1.3191	0.559328	2.35836	0.018356	0.948198	C16A11.3	C16A11.3
WBGene00004130	1845.91	2.05888	0.873051	-2.35826	0.0183609	0.948198	ketn-1	F54E2.3
WBGene00018840	100.007	3.78373	1.60471	-2.3579	0.0183789	0.948198	F54H5.3	F54H5.3
WBGene00044530	119.074	-2.62923	1.11525	2.35752	0.0183975	0.948198	F32D1.11	F32D1.11
WBGene00020217	3.20552	-5.45306	2.31361	2.35695	0.0184259	0.948198	T04G9.6	T04G9.6
WBGene00006742	558.511	2.031	0.861792	-2.35672	0.0184371	0.948198	unc-2	T02C5.5
WBGene00016783	147.775	3.09418	1.31312	-2.35636	0.0184553	0.948198	irg-2	C49G7.5
WBGene00022498	3.45856	-5.08529	2.15831	2.35615	0.0184657	0.948198	hsd-2	ZC8.1
WBGene00022155	645.013	2.44001	1.03607	-2.35505	0.0185202	0.948198	Y71G12B.17	Y71G12B.17
WBGene00000080	905.868	-1.19513	0.507516	2.35486	0.0185296	0.948198	adr-2	T20H4.4
WBGene00010253	28.9326	3.45936	1.46963	-2.3539	0.0185778	0.948198	F58E6.4	F58E6.4
WBGene00022787	520.764	-0.891384	0.379085	2.35141	0.0187023	0.948198	tag-307	ZK652.10
WBGene00022712	84.6675	1.42773	0.60746	-2.35033	0.0187565	0.948198	ZK355.2	ZK355.2
WBGene00016703	100.157	-3.05145	1.29856	2.34987	0.0187799	0.948198	rdl-1	C46A5.8
WBGene00001759	57.9699	-3.35912	1.43023	2.34866	0.0188412	0.948198	gst-11	R11G1.3
WBGene00007235	2234.55	-1.27405	0.542476	2.34859	0.0188447	0.948198	ahsa-1	C01G10.8
WBGene00004024	9.83968	2.4579	1.04662	-2.34841	0.0188538	0.948198	php-3	Y75B8A.1
WBGene00009207	508.853	-0.861112	0.366711	2.3482	0.0188642	0.948198	F28C6.8	F28C6.8
WBGene00014813	404.344	3.53123	1.50477	-2.34669	0.0189408	0.948198	M176.9	M176.9
WBGene00009144	6.55387	-2.40255	1.02395	2.34635	0.0189581	0.948198	del-3	F26A3.6
WBGene00018004	202.425	3.21797	1.37151	-2.3463	0.0189607	0.948198	F33D11.7	F33D11.7
WBGene00001869	1195.13	-1.37404	0.58573	2.34586	0.0189832	0.948198	him-10	R12B2.4
WBGene00022198	205.786	-1.78217	0.759768	2.34568	0.0189923	0.948198	Y71H2B.11	Y71H2B.11
WBGene00019737	122.452	1.88467	0.803516	-2.34553	0.0190002	0.948198	NA	NA
WBGene00219743	10.8444	2.5002	1.06654	-2.34421	0.0190672	0.948198	linc-103	W05H9.5
WBGene00010206	3.50869	-5.6491	2.41052	2.34352	0.019103	0.948198	F57G4.1	F57G4.1
WBGene00015609	529.863	2.4111	1.02929	-2.34248	0.0191558	0.948198	math-4	C08F1.5
WBGene00020381	116.563	3.59933	1.53706	-2.34169	0.0191965	0.948198	T09B4.7	T09B4.7
WBGene00022540	15.2062	3.02277	1.29086	-2.34167	0.0191978	0.948198	ZC190.6	ZC190.6
WBGene00050937	180.567	-1.16976	0.499943	2.33979	0.0192947	0.948198	R02D5.8	R02D5.8
WBGene00020611	59.8852	3.08839	1.32042	-2.33895	0.0193381	0.948198	T20D4.5	T20D4.5
WBGene00000636	125.637	2.73624	1.17051	-2.33765	0.0194056	0.948198	col-60	F22D6.10
WBGene00007692	160.921	2.11796	0.906281	-2.33698	0.0194402	0.948198	cest-9.1	C23H4.3
WBGene00019995	63.787	-2.97884	1.27489	2.33655	0.0194625	0.948198	R10F2.4	R10F2.4
WBGene00010829	800.458	3.49508	1.49636	-2.33572	0.0195057	0.948198	M02B1.4	M02B1.4
WBGene00003997	102.177	2.17645	0.932308	-2.33447	0.019571	0.948198	pgp-3	ZK455.7
WBGene00019076	603.877	-1.18392	0.507265	2.33393	0.0195992	0.948198	mrpl-24	F59A3.3
WBGene00020919	212.347	1.98456	0.850724	-2.33279	0.0196592	0.948198	set-19	W01C8.3
WBGene00004973	61.2838	3.44063	1.4757	-2.33153	0.0197254	0.948198	spe-27	C06E7.6
WBGene00014020	314.595	-1.41085	0.605173	2.33132	0.0197363	0.948198	ZK632.14	ZK632.14
WBGene00016492	65.2177	-1.61563	0.69309	2.33105	0.0197505	0.948198	C37A2.6	C37A2.6
WBGene00018303	352.537	-2.31737	0.994209	2.33087	0.01976	0.948198	F41G3.10	F41G3.10
WBGene00009445	1355.98	-1.05633	0.453279	2.33042	0.0197841	0.948198	F35G12.12	F35G12.12
WBGene00012831	638.65	3.02252	1.2971	-2.33021	0.0197951	0.948198	Y43F8C.9	Y43F8C.9
WBGene00017426	93.4075	-2.45234	1.05253	2.32994	0.0198094	0.948198	F13C5.5	F13C5.5
WBGene00044528	4.60124	-2.96221	1.27139	2.3299	0.0198113	0.948198	lgc-29	Y45G5AL.2
WBGene00010836	23.2829	2.16815	0.931088	-2.32862	0.0198793	0.948198	M03B6.4	M03B6.4
WBGene00017552	44.9097	3.41355	1.46697	-2.32694	0.0199686	0.948198	nep-7	F18A12.3
WBGene00011088	124.725	2.77575	1.19291	-2.32688	0.0199718	0.948198	kmo-2	R07B7.4
WBGene00194730	11.4663	3.209	1.37978	-2.32573	0.0200327	0.948198	C29E4.17	C29E4.17
WBGene00020465	135.218	3.72987	1.60438	-2.3248	0.0200825	0.948198	T12E12.6	T12E12.6
WBGene00011311	2476.61	-1.83157	0.787929	2.32454	0.0200965	0.948198	T01B7.5	T01B7.5
WBGene00002150	46.339	2.00954	0.864537	-2.32441	0.0201036	0.948198	irk-2	M02A10.2
WBGene00018121	290.09	2.99427	1.28852	-2.3238	0.0201361	0.948198	F36H12.5	F36H12.5
WBGene00008662	188.659	3.37333	1.4517	-2.32372	0.0201407	0.948198	F10G8.2	F10G8.2
WBGene00045298	2.10921	3.74497	1.61208	-2.32307	0.0201754	0.948198	fbxc-12	C44C8.7
WBGene00011951	438.842	2.69963	1.16231	-2.32264	0.0201987	0.948198	T23F6.3	T23F6.3
WBGene00016000	20.8111	4.47018	1.92464	-2.32261	0.0202003	0.948198	C18H9.1	C18H9.1
WBGene00002102	2.92829	-4.8476	2.08714	2.3226	0.0202004	0.948198	ins-19	T10D4.13
WBGene00013283	3.42356	-5.11622	2.2028	2.3226	0.0202006	0.948198	sre-25	Y57A10C.5
WBGene00015236	781.293	2.25166	0.969662	-2.32211	0.0202271	0.948198	B0511.11	B0511.11
WBGene00019460	385.844	-1.49449	0.643663	2.32184	0.0202413	0.948198	idi-1	K06H7.9
WBGene00009166	5.18106	-3.46575	1.49352	2.32052	0.0203127	0.948198	F26F2.1	F26F2.1
WBGene00045316	9.12237	-2.51994	1.08603	2.32033	0.0203233	0.948198	C49F5.9	C49F5.9
WBGene00012875	2511.31	2.19297	0.945221	-2.32006	0.0203374	0.948198	Y45F10B.13	Y45F10B.13
WBGene00016416	686.933	2.419	1.04295	-2.31937	0.0203747	0.948198	C34F11.5	C34F11.5
WBGene00001131	689.598	1.62313	0.699842	-2.31928	0.0203797	0.948198	dys-1	F15D3.1
WBGene00010557	740.074	-1.19739	0.516455	2.31848	0.020423	0.948198	mspn-1	K04D7.2
WBGene00014807	4.75289	-5.57974	2.40857	2.31662	0.0205246	0.948198	M04D5.1	M04D5.1
WBGene00008769	515.472	-1.20644	0.520816	2.31644	0.0205343	0.948198	mrpl-13	F13G3.11
WBGene00044286	18.6107	4.5411	1.9605	-2.31629	0.0205422	0.948198	ugt-35	C32C4.7
WBGene00010122	15.0046	2.82584	1.22004	-2.31619	0.0205481	0.948198	F55G11.1	F55G11.1
WBGene00007769	2.59306	-4.09211	1.76748	2.31522	0.0206011	0.948198	C27C7.7	C27C7.7
WBGene00019062	54.9868	3.07646	1.32906	-2.31476	0.020626	0.948198	F58F12.2	F58F12.2
WBGene00014109	509.538	-1.4206	0.613858	2.31421	0.0206563	0.948198	chpf-1	ZK856.8
WBGene00017702	182.217	-1.72782	0.746642	2.31413	0.0206607	0.948198	malt-1	F22D3.6
WBGene00001975	580.4	-1.04638	0.452219	2.31388	0.0206741	0.948198	hmg-5	F45E4.9
WBGene00002124	45.4432	-3.88586	1.68032	2.31257	0.0207464	0.949018	inx-2	F08G12.10
WBGene00000367	370.064	1.94744	0.84255	-2.31137	0.0208124	0.949018	cca-1	C54D2.5
WBGene00194700	166.051	2.95565	1.27894	-2.31101	0.0208326	0.949018	B0025.5	B0025.5
WBGene00004131	7769.95	1.73447	0.750668	-2.31057	0.0208568	0.949018	pqn-44	F55A12.9
WBGene00010679	450.022	3.30929	1.43267	-2.30987	0.0208951	0.949018	K08F4.5	K08F4.5
WBGene00012237	65.741	-1.6996	0.735875	2.30964	0.0209082	0.949018	W04A8.2	W04A8.2
WBGene00019260	343.515	3.59355	1.55723	-2.30765	0.0210187	0.952389	H34I24.1	H34I24.1
WBGene00021528	28.0642	2.24946	0.976069	-2.30461	0.0211884	0.957077	gbb-1	Y41G9A.4
WBGene00020348	401.978	-1.03423	0.449151	2.30263	0.0212995	0.957077	mrpl-23	T08B2.8
WBGene00006624	99.3724	3.42126	1.48588	-2.30251	0.0213062	0.957077	try-6	F48A9.3
WBGene00008204	104.287	-2.7221	1.18371	2.29965	0.0214683	0.957077	C49C3.15	C49C3.15
WBGene00000140	2448.91	1.21403	0.52868	-2.29634	0.0216562	0.957077	anc-1	ZK973.6
WBGene00019966	7.6083	4.91676	2.14132	-2.29613	0.0216684	0.957077	srt-30	R08F11.2
WBGene00001585	222.387	-1.83094	0.797447	2.296	0.0216759	0.957077	gfl-1	M04B2.3
WBGene00077759	3.47805	-5.5616	2.42361	2.29476	0.0217469	0.957077	irld-51	T11F1.9
WBGene00018160	1378.11	-1.06723	0.465298	2.29364	0.021811	0.957077	odr-8	F38A5.1
WBGene00012639	6.89683	-3.41477	1.48895	2.29341	0.0218246	0.957077	fezf-1	Y38H8A.5
WBGene00077490	92.4053	2.29641	1.00131	-2.2934	0.0218247	0.957077	M03A1.8	M03A1.8
WBGene00014246	260.045	2.88954	1.26053	-2.29231	0.0218876	0.957077	ZK1307.3	ZK1307.3
WBGene00007307	7142.08	3.42539	1.49434	-2.29225	0.0218914	0.957077	spch-1	C04G2.8
WBGene00013859	1461.09	1.41822	0.6194	-2.28967	0.0220402	0.957077	ZC247.1	ZC247.1
WBGene00013895	186.193	1.64707	0.719374	-2.28959	0.0220449	0.957077	ZC434.9	ZC434.9
WBGene00199541	4.89438	-5.58002	2.43755	2.28919	0.0220683	0.957077	Y41E3.460	Y41E3.460
WBGene00015974	524.098	-1.32811	0.580359	2.28842	0.0221129	0.957077	snrp-40.2	C18E3.5
WBGene00021401	608.45	-1.0205	0.445948	2.28838	0.0221151	0.957077	prdx-6	Y38C1AA.11
WBGene00008064	6.61142	-2.79886	1.22397	2.2867	0.0222131	0.957077	C41G7.7	C41G7.7
WBGene00044227	81.9461	3.63873	1.59127	-2.28668	0.0222146	0.957077	C07A9.13	C07A9.13
WBGene00018254	2.05182	-4.18256	1.82924	2.2865	0.0222252	0.957077	F40H6.2	F40H6.2
WBGene00017652	3.14575	-5.4766	2.39558	2.28613	0.0222467	0.957077	F21C10.1	F21C10.1
WBGene00013941	3.29092	-4.37581	1.91431	2.28584	0.0222637	0.957077	ZK218.7	ZK218.7
WBGene00019496	13.2075	-2.78383	1.21795	2.28567	0.0222733	0.957077	frpr-14	K07E8.5
WBGene00019501	15.5036	2.99388	1.3103	-2.28488	0.0223199	0.957077	K07E12.2	K07E12.2
WBGene00007564	1680.1	-1.4462	0.633108	2.28429	0.0223547	0.957077	mrps-22	C14A4.14
WBGene00016412	1013.59	-1.26232	0.553186	2.28192	0.0224943	0.957077	mrps-26	C34E10.11
WBGene00019711	1116.06	-1.43915	0.630752	2.28165	0.0225101	0.957077	M01E11.2	M01E11.2
WBGene00009184	1.95037	-4.77873	2.09454	2.28152	0.022518	0.957077	F27C8.3	F27C8.3
WBGene00005780	1.98439	-4.822	2.11466	2.28027	0.0225919	0.957077	srw-33	T26H5.5
WBGene00010624	1361.57	-1.52249	0.667702	2.2802	0.022596	0.957077	mrps-15	K07A12.7
WBGene00045507	273.401	-2.21602	0.971875	2.28015	0.022599	0.957077	F10A3.17	F10A3.17
WBGene00022146	282.722	-1.93948	0.850943	2.27921	0.0226544	0.957077	Y71G12B.6	Y71G12B.6
WBGene00009711	2458.92	-1.54645	0.678785	2.27826	0.0227109	0.957077	F44G4.1	F44G4.1
WBGene00007443	588.028	-1.60336	0.70383	2.27805	0.0227237	0.957077	pfd-1	C08F8.1
WBGene00012944	105.807	1.42945	0.627568	-2.27777	0.0227404	0.957077	NA	NA
WBGene00013427	5.91273	4.30585	1.89112	-2.27688	0.0227932	0.957077	Y66D12A.1	Y66D12A.1
WBGene00007809	3.3371	-3.85181	1.69181	2.27673	0.0228022	0.957077	C29F4.3	C29F4.3
WBGene00009959	3600.73	3.03946	1.33543	-2.27602	0.0228449	0.957077	F53B6.4	F53B6.4
WBGene00008713	41.1579	-3.65803	1.60721	2.27602	0.022845	0.957077	F11E6.10	F11E6.10
WBGene00004254	894.453	0.949628	0.417417	-2.27501	0.0229054	0.957077	pxf-1	T14G10.2
WBGene00017459	339.907	-1.60044	0.703767	2.2741	0.0229601	0.957077	F14D2.11	F14D2.11
WBGene00002029	185.169	1.70276	0.748854	-2.27383	0.0229764	0.957077	hst-2	C34F6.4
WBGene00006853	32.9671	2.21559	0.974642	-2.27323	0.0230121	0.957077	unc-130	C47G2.2
WBGene00020064	331.79	-1.49032	0.656432	2.27034	0.0231869	0.957077	kbp-1	R13F6.1
WBGene00011412	754.283	-1.64685	0.725494	2.26997	0.0232097	0.957077	mrpl-16	T04A8.11
WBGene00021191	503.833	-1.38104	0.608524	2.2695	0.023238	0.957077	Y14H12B.1	Y14H12B.1
WBGene00011294	12.9818	2.91763	1.28648	-2.26791	0.0233345	0.957077	R102.7	R102.7
WBGene00044922	35.9901	2.94216	1.29753	-2.2675	0.0233596	0.957077	Y43C5A.7	Y43C5A.7
WBGene00001440	13.7365	-2.76852	1.22162	2.26628	0.0234345	0.957077	fkh-8	F40H3.4
WBGene00009159	1494.91	-1.79611	0.794054	2.26195	0.0237006	0.957077	F26E4.4	F26E4.4
WBGene00017295	9.43215	3.17731	1.40486	-2.26166	0.0237184	0.957077	F09E10.5	F09E10.5
WBGene00001542	4.65528	-3.40104	1.50516	2.25958	0.0238474	0.957077	gcy-17	W03F11.2
WBGene00019925	2.78324	-5.28524	2.33975	2.25889	0.0238904	0.957077	fbxc-31	R07C3.9
WBGene00008889	11.5369	2.8954	1.28184	-2.25878	0.0238973	0.957077	F16D3.6	F16D3.6
WBGene00013697	503.058	-1.12378	0.497693	2.25798	0.023947	0.957077	dsbn-1	Y106G6A.5
WBGene00017208	1.86477	-4.23383	1.87584	2.25703	0.024006	0.957077	fbxb-35	F07E5.2
WBGene00020350	832.478	2.96705	1.31487	-2.25653	0.0240376	0.957077	T08B2.12	T08B2.12
WBGene00009269	146.342	3.48285	1.54404	-2.25568	0.024091	0.957077	F30A10.12	F30A10.12
WBGene00013804	494.677	-0.97494	0.432302	2.25523	0.024119	0.957077	Y116A8C.27	Y116A8C.27
WBGene00001481	928.999	-1.66213	0.737021	2.2552	0.0241207	0.957077	fog-1	Y54E10A.4
WBGene00020490	194.323	2.26151	1.00295	-2.25485	0.0241425	0.957077	tmc-1	T13G4.3
WBGene00004206	609.715	2.07352	0.919758	-2.25442	0.0241699	0.957077	pst-1	M03F8.2
WBGene00010027	12.9345	3.81249	1.6913	-2.25417	0.0241853	0.957077	F54B11.4	F54B11.4
WBGene00001263	7385.35	1.91169	0.848141	-2.25397	0.0241979	0.957077	emb-9	K04H4.1
WBGene00007512	162.434	3.14315	1.39473	-2.2536	0.0242216	0.957077	C10C6.3	C10C6.3
WBGene00017124	55.3175	-2.71978	1.20737	2.25264	0.0242816	0.957077	E04F6.4	E04F6.4
WBGene00018668	269.845	-1.54232	0.684753	2.25238	0.0242984	0.957077	bath-2	F52C6.11
WBGene00009214	2.14838	-4.81584	2.13919	2.25124	0.0243703	0.957077	thn-3	F28D1.4
WBGene00015156	729.097	-1.5011	0.666826	2.25111	0.0243784	0.957077	B0361.2	B0361.2
WBGene00011644	61.5382	-3.14888	1.39918	2.25052	0.024416	0.957077	T09B9.3	T09B9.3
WBGene00019894	288.601	-1.54689	0.687514	2.24997	0.0244508	0.957077	R05F9.11	R05F9.11
WBGene00010723	3.82191	4.07419	1.81097	-2.24973	0.0244663	0.957077	cpg-7	K09E4.6
WBGene00050941	259.543	-1.13005	0.502362	2.24947	0.0244824	0.957077	C33F10.14	C33F10.14
WBGene00022707	179.769	3.25233	1.44609	-2.24904	0.0245098	0.957077	ZK354.6	ZK354.6
WBGene00010527	2.80275	-5.2916	2.3529	2.24897	0.0245145	0.957077	srz-74	K03D3.1
WBGene00220068	4.23877	5.26676	2.3426	-2.24825	0.02456	0.957077	T12D8.12	T12D8.12
WBGene00005417	2.93224	-5.36151	2.38621	2.24687	0.0246481	0.957077	srh-207	ZK262.1
WBGene00044355	116.575	-2.99377	1.33268	2.24643	0.0246767	0.957077	ZK563.7	ZK563.7
WBGene00013031	218.62	-3.04242	1.35509	2.24518	0.0247566	0.957077	Y49E10.7	Y49E10.7
WBGene00012138	179.447	2.37068	1.05605	-2.24487	0.0247767	0.957077	T28F4.3	T28F4.3
WBGene00010401	5.3721	2.50751	1.11712	-2.24462	0.0247925	0.957077	H16D19.3	H16D19.3
WBGene00020567	136.083	2.1481	0.957253	-2.24402	0.0248309	0.957077	adt-3	T19D2.1
WBGene00019393	1.41149	-4.27695	1.90656	2.24328	0.0248788	0.957077	irld-45	K04F1.14
WBGene00010900	652.556	2.9314	1.30679	-2.24321	0.0248833	0.957077	M28.9	M28.9
WBGene00017028	72.0211	2.87328	1.2814	-2.2423	0.0249422	0.957077	dex-1	D1044.2
WBGene00018643	44.2037	3.19339	1.42432	-2.24204	0.024959	0.957077	drd-50	F49F1.1
WBGene00017354	108.526	2.09639	0.935124	-2.24184	0.024972	0.957077	F10E9.2	F10E9.2
WBGene00007366	46.7206	2.24516	1.00151	-2.24179	0.0249753	0.957077	C06B3.7	C06B3.7
WBGene00007023	624.256	-1.27493	0.569099	2.24026	0.0250742	0.957077	mdt-27	T18H9.6
WBGene00022641	5.60064	-2.71741	1.21314	2.23999	0.0250917	0.957077	ZK6.6	ZK6.6
WBGene00006902	5.0667	-4.52302	2.01928	2.23992	0.0250961	0.957077	vet-6	F44F1.7
WBGene00015399	3.54137	-3.94266	1.76047	2.23955	0.0251203	0.957077	cyp-35A1	C03G6.14
WBGene00008038	63.7333	2.80167	1.25118	-2.23923	0.0251407	0.957077	C40H1.2	C40H1.2
WBGene00016843	100.976	3.12589	1.39615	-2.23894	0.02516	0.957077	C50F7.3	C50F7.3
WBGene00017839	17.1421	-5.03857	2.2506	2.23877	0.025171	0.957077	F26G1.3	F26G1.3
WBGene00006887	213.295	1.79691	0.802669	-2.23867	0.0251774	0.957077	vav-1	C35B8.2
WBGene00044659	7.14143	6.01984	2.68905	-2.23865	0.0251788	0.957077	fbxa-142	F44G3.12
WBGene00006215	2.45172	-3.77914	1.68883	2.23773	0.0252387	0.957077	str-171	T01G5.5
WBGene00018792	102.642	3.31507	1.48148	-2.23767	0.0252426	0.957077	F54C1.8	F54C1.8
WBGene00000148	900.707	-1.57536	0.704036	2.23762	0.0252459	0.957077	aph-2	ZC434.6
WBGene00007224	266.772	3.79124	1.69449	-2.23739	0.025261	0.957077	C01G6.2	C01G6.2
WBGene00008626	11.2994	-2.05869	0.920259	2.23708	0.0252813	0.957077	nlp-79	F09E8.8
WBGene00009163	606.221	-1.46071	0.653033	2.23681	0.0252989	0.957077	drsh-1	F26E4.10
WBGene00001136	71.3478	-3.15915	1.41284	2.23602	0.0253506	0.957077	eat-5	F13G3.8
WBGene00165356	4.81036	-2.47999	1.10943	2.23538	0.0253923	0.957077	21ur-15630	Y38F2AL.7
WBGene00019565	86.9805	2.06354	0.92322	-2.23516	0.0254068	0.957077	cyp-35A3	K09D9.2
WBGene00019733	220.205	1.13348	0.507116	-2.23514	0.0254079	0.957077	M02E1.1	M02E1.1
WBGene00004336	4517.98	1.30667	0.584754	-2.23457	0.0254457	0.957077	ret-1	W06A7.3
WBGene00006980	27.2372	1.91376	0.856645	-2.23402	0.025482	0.957077	zig-3	C14F5.2
WBGene00007985	235.556	-1.6696	0.747382	2.23393	0.0254878	0.957077	swah-1	C36F7.2
WBGene00009197	3.1826	-5.42934	2.43079	2.23357	0.0255111	0.957077	F28B1.3	F28B1.3
WBGene00011665	396.428	3.41386	1.52974	-2.23166	0.0256374	0.957077	T09F5.1	T09F5.1
WBGene00019561	383.728	3.22738	1.44651	-2.23115	0.0256713	0.957077	K09C6.7	K09C6.7
WBGene00006613	16546.8	-1.76725	0.792283	2.23058	0.0257087	0.957077	trm-1	ZC376.5
WBGene00023172	146.366	-2.22263	0.996495	2.23044	0.025718	0.957077	Y23H5A.8	Y23H5A.8
WBGene00019627	1595.63	-1.51172	0.677991	2.2297	0.0257673	0.957077	hira-1	K10D2.1
WBGene00010574	1532.98	3.30564	1.48263	-2.22957	0.0257757	0.957077	K04H4.5	K04H4.5
WBGene00006512	4215.07	-1.609	0.722525	2.22691	0.0259533	0.957077	abcf-1	F18E2.2
WBGene00010089	733.397	-1.05781	0.475283	2.22563	0.0260386	0.957077	hpo-31	F55B12.4
WBGene00010447	14.5914	4.20017	1.88853	-2.22404	0.0261456	0.957077	K01A6.5	K01A6.5
WBGene00018358	62.557	2.55267	1.14852	-2.22257	0.0262448	0.957077	erp-44.3	F42G8.7
WBGene00021994	23.6331	2.33746	1.05199	-2.22194	0.0262873	0.957077	Y59E9AL.4	Y59E9AL.4
WBGene00016337	16.1295	2.7168	1.22277	-2.22185	0.0262933	0.957077	fbxb-38	C33C12.5
WBGene00009449	48.9745	2.93237	1.31995	-2.22157	0.0263122	0.957077	F35H8.4	F35H8.4
WBGene00006694	16.8227	3.67606	1.65638	-2.21933	0.0264642	0.957077	twk-44	Y71H9A.1
WBGene00015765	294.754	2.41123	1.08696	-2.21832	0.0265329	0.957077	C14C11.1	C14C11.1
WBGene00015221	6.22798	4.51319	2.03535	-2.21741	0.0265953	0.957077	B0507.4	B0507.4
WBGene00017128	53.3208	-1.84579	0.833626	2.21417	0.0268169	0.957077	E04F6.9	E04F6.9
WBGene00004455	157.482	3.07666	1.38998	-2.21345	0.0268664	0.957077	rpl-42	C09H10.1
WBGene00018403	152.657	1.86183	0.841448	-2.21265	0.0269219	0.957077	F44A2.3	F44A2.3
WBGene00015354	1449.02	-2.0221	0.913939	2.21251	0.0269312	0.957077	snet-1	C02F12.3
WBGene00023263	86.1016	2.11987	0.95879	-2.21098	0.0270372	0.957077	D1005.t1	D1005.t1
WBGene00001460	62.6489	-2.57317	1.16403	2.21057	0.0270653	0.957077	flp-17	C52D10.11
WBGene00003803	984.929	-1.35033	0.61095	2.21021	0.0270908	0.957077	rae-1	F10G8.3
WBGene00006895	97.4473	-2.19752	0.994531	2.2096	0.0271329	0.957077	ver-2	T17A3.8
WBGene00005299	1.8863	-4.16688	1.88587	2.20952	0.0271383	0.957077	srh-78	DC2.2
WBGene00000970	1206.31	-1.28211	0.580269	2.20951	0.0271395	0.957077	dhs-6	C17G10.8
WBGene00219564	38.0832	2.09812	0.950465	-2.20747	0.0272813	0.957077	linc-102	C33G3.14
WBGene00009784	1801.05	-1.59121	0.721155	2.20648	0.0273506	0.957077	F46C5.9	F46C5.9
WBGene00018864	846.169	-1.09724	0.497346	2.20619	0.0273706	0.957077	F55A12.5	F55A12.5
WBGene00022007	26.4276	3.22753	1.46309	-2.20596	0.0273867	0.957077	mpst-6	Y59H11AM.3
WBGene00009880	759.226	-0.931158	0.422135	2.20583	0.0273958	0.957077	F49C12.11	F49C12.11
WBGene00003219	60.1108	2.01554	0.91405	-2.20507	0.0274494	0.957077	mes-1	F54F7.5
WBGene00021585	11.2294	3.17966	1.4427	-2.20396	0.0275273	0.957077	clec-74	Y46C8AL.8
WBGene00044414	15.0658	-2.18641	0.992104	2.20381	0.0275376	0.957077	C06A5.12	C06A5.12
WBGene00004806	2507.53	-1.3899	0.630816	2.20334	0.027571	0.957077	skp-1	T27F2.1
WBGene00021674	17.144	2.4782	1.12479	-2.20325	0.0275775	0.957077	NA	NA
WBGene00011759	582.828	-1.32862	0.603079	2.20306	0.0275904	0.957077	mrps-18B	T13H5.5
WBGene00023424	485.494	3.99041	1.81175	-2.20252	0.0276289	0.957077	C53D6.10	C53D6.10
WBGene00021520	24.6765	2.54592	1.15601	-2.20233	0.0276417	0.957077	Y41D4B.18	Y41D4B.18
WBGene00017749	1056.93	-1.23755	0.562042	2.20188	0.0276739	0.957077	rpoa-49	F23F1.9
WBGene00021832	875.622	-1.40419	0.637851	2.20143	0.0277053	0.957077	syp-5	Y54E10A.12
WBGene00019337	514.479	3.25876	1.48033	-2.20137	0.0277098	0.957077	K02F6.3	K02F6.3
WBGene00011236	1227.45	-1.98591	0.902255	2.20105	0.0277328	0.957077	R11A8.1	R11A8.1
WBGene00009993	4129.65	-1.05626	0.479922	2.20091	0.0277426	0.957077	F53F4.11	F53F4.11
WBGene00006893	755.52	2.2816	1.0368	-2.20062	0.0277631	0.957077	spon-1	F10E7.4
WBGene00009019	2.63177	-5.16631	2.34804	2.20027	0.0277878	0.957077	F21D9.5	F21D9.5
WBGene00000228	2031.78	1.51177	0.687244	-2.19977	0.0278235	0.957077	atn-1	W04D2.1
WBGene00003980	469.114	1.46711	0.666973	-2.19965	0.027832	0.957077	pes-7	F09C3.1
WBGene00012965	3.775	3.66286	1.66582	-2.19883	0.0278899	0.957077	fipr-17	Y48A6B.4
WBGene00021739	54.7184	-1.59377	0.724879	2.19868	0.0279009	0.957077	Y50D4A.5	Y50D4A.5
WBGene00044330	70.4689	2.04797	0.931515	-2.19854	0.0279109	0.957077	alr-1	R08B4.2
WBGene00019129	301.795	-1.47215	0.669639	2.19842	0.0279191	0.957077	F59G1.8	F59G1.8
WBGene00013676	592.938	-1.34169	0.610421	2.19797	0.027951	0.957077	ekl-4	Y105E8A.17
WBGene00013052	141.326	3.15451	1.4363	-2.19627	0.0280723	0.957077	scrm-7	Y50E8A.9
WBGene00020383	1338.86	-1.5288	0.696103	2.19623	0.0280757	0.957077	tin-44	T09B4.9
WBGene00004680	639.957	-1.19096	0.54238	2.19581	0.0281057	0.957077	rars-2	C29H12.1
WBGene00009077	3.31038	-3.52639	1.60599	2.19578	0.0281077	0.957077	F23B2.10	F23B2.10
WBGene00044630	313.724	3.02925	1.37987	-2.19532	0.0281406	0.957077	bus-17	ZK678.8
WBGene00007211	3.1271	-4.87829	2.22215	2.1953	0.028142	0.957077	BE10.3	BE10.3
WBGene00015460	1260.87	-2.0414	0.930362	2.1942	0.0282208	0.957077	C05C8.1	C05C8.1
WBGene00015158	78.2598	-2.68446	1.22344	2.1942	0.0282213	0.957077	B0361.4	B0361.4
WBGene00015241	45.7863	2.60039	1.18561	-2.19329	0.0282862	0.957077	B0524.2	B0524.2
WBGene00014018	2433.28	-2.11401	0.963933	2.19311	0.0282994	0.957077	ZK632.11	ZK632.11
WBGene00000138	164.985	2.01871	0.920609	-2.1928	0.0283216	0.957077	amx-2	B0019.1
WBGene00015185	515.671	-1.20569	0.549903	2.19254	0.0283404	0.957077	mrpl-41	B0432.3
WBGene00010178	788.581	-1.49217	0.680569	2.19253	0.0283412	0.957077	yif-1	F57A8.2
WBGene00017342	910.269	1.8447	0.841882	-2.19117	0.0284397	0.957077	F10D7.5	F10D7.5
WBGene00000935	1892.78	-1.35086	0.616511	2.19113	0.0284422	0.957077	daz-1	F56D1.7
WBGene00006999	6859.92	1.81186	0.827441	-2.18972	0.0285448	0.957077	zyx-1	F42G4.3
WBGene00019593	132.02	2.22389	1.01561	-2.1897	0.0285461	0.957077	K09F6.10	K09F6.10
WBGene00017178	316.736	-1.97229	0.900845	2.18938	0.0285695	0.957077	atg-16.1	F02E8.5
WBGene00003652	96.7108	1.73613	0.793135	-2.18894	0.028601	0.957077	nhr-62	Y67A6A.2
WBGene00194816	782.794	3.31524	1.51475	-2.18863	0.0286235	0.957077	ZK616.61	ZK616.61
WBGene00003164	279.895	-1.01486	0.463854	2.18788	0.0286785	0.957077	mdt-6	Y57E12AL.5
WBGene00018513	139.58	-1.34499	0.614888	2.18738	0.0287149	0.957077	F46F11.10	F46F11.10
WBGene00016340	78.2427	2.67176	1.22152	-2.18724	0.0287247	0.957077	gba-2	C33C12.8
WBGene00020187	2730.49	3.2569	1.48927	-2.18691	0.0287494	0.957077	gsp-4	T03F1.5
WBGene00017146	138.068	2.16688	0.990961	-2.18665	0.0287681	0.957077	EGAP1.1	EGAP1.1
WBGene00008873	2.29086	-3.85258	1.76198	2.18651	0.0287784	0.957077	F15H10.6	F15H10.6
WBGene00018432	3.07217	-4.85875	2.22296	2.18571	0.028837	0.957077	irld-33	F45C12.1
WBGene00022175	338.341	1.9589	0.896497	-2.18506	0.0288845	0.957077	Y71H2AM.10	Y71H2AM.10
WBGene00001493	547.593	1.69157	0.774199	-2.18493	0.0288941	0.957077	frm-7	C51F7.1
WBGene00022010	913.097	1.62682	0.744606	-2.18481	0.0289028	0.957077	catp-7	Y59H11AR.2
WBGene00019134	22.2727	-2.14636	0.982424	2.18476	0.0289066	0.957077	F59H6.3	F59H6.3
WBGene00001679	534.655	1.58547	0.725727	-2.18466	0.0289135	0.957077	gpb-1	F13D12.7
WBGene00008582	48.0782	-1.6769	0.767667	2.18442	0.0289316	0.957077	F08G5.3	F08G5.3
WBGene00018639	111.762	-2.59785	1.18944	2.18409	0.0289554	0.957077	tbc-16	F49E10.1
WBGene00012466	69.4921	1.33875	0.613061	-2.18372	0.0289828	0.957077	ippk-1	Y17G7B.13
WBGene00001701	45.8234	-3.12295	1.43026	2.18348	0.0290008	0.957077	grd-12	F02D8.2
WBGene00001603	3638.85	3.13682	1.43719	-2.18261	0.0290645	0.957077	gln-2	K03H1.1
WBGene00043302	39.3741	2.03981	0.93474	-2.18223	0.0290929	0.957077	F32D8.11	F32D8.11
WBGene00008863	63.4202	2.53903	1.16455	-2.18027	0.0292376	0.957077	F15D4.6	F15D4.6
WBGene00016461	611.688	2.41624	1.10925	-2.17826	0.0293868	0.957077	C35E7.9	C35E7.9
WBGene00017799	590.653	-1.35545	0.622332	2.17801	0.0294051	0.957077	F25G6.8	F25G6.8
WBGene00003806	553.873	-1.03977	0.477615	2.17701	0.0294798	0.957077	npp-20	Y77E11A.13
WBGene00011513	343.732	-1.76277	0.809738	2.17697	0.029483	0.957077	fbxa-197	T06C12.4
WBGene00022263	12.7234	4.06798	1.86895	-2.17662	0.0295091	0.957077	Y73C8C.4	Y73C8C.4
WBGene00016730	243.972	3.57229	1.64164	-2.17605	0.0295514	0.957077	C46H11.6	C46H11.6
WBGene00011743	613.76	-1.52213	0.699617	2.17566	0.029581	0.957077	T13F2.2	T13F2.2
WBGene00001637	382.094	1.92344	0.884389	-2.17488	0.0296393	0.957077	gly-12	F48E3.1
WBGene00016913	289.615	1.72963	0.795401	-2.17454	0.0296644	0.957077	lam-2	C54D1.5
WBGene00016522	17.9031	1.95063	0.897067	-2.17446	0.0296709	0.957077	fbxa-38	C39B5.4
WBGene00018667	115.24	-1.94576	0.894876	2.17434	0.0296796	0.957077	bath-7	F52C6.10
WBGene00017955	1041.44	3.09034	1.42148	-2.17403	0.0297029	0.957077	F31E8.5	F31E8.5
WBGene00011964	56.1636	1.19422	0.549362	-2.17384	0.0297173	0.957077	saeg-2	T23G5.6
WBGene00016024	8.65246	-2.44753	1.12596	2.17373	0.0297257	0.957077	glb-7	C23H5.2
WBGene00005561	3.63182	-4.73963	2.18065	2.17349	0.0297434	0.957077	sri-49	F22E5.14
WBGene00016050	2.88488	-4.23983	1.95086	2.17331	0.0297569	0.957077	srt-29	C24B9.5
WBGene00008306	2.90596	-3.84389	1.76953	2.17227	0.0298352	0.957077	C54E10.1	C54E10.1
WBGene00005689	2.6367	-4.65304	2.14233	2.17195	0.0298592	0.957077	sru-26	T04A11.12
WBGene00007632	67.3771	2.88183	1.32688	-2.17188	0.0298646	0.957077	C16C10.13	C16C10.13
WBGene00022886	1.6758	-4.47099	2.05887	2.17157	0.029888	0.957077	ZK1290.1	ZK1290.1
WBGene00044694	2.38374	-4.61381	2.12486	2.17134	0.0299052	0.957077	fbxb-90	F12E12.10
WBGene00009329	335.859	-1.11911	0.515437	2.1712	0.0299164	0.957077	F32D8.4	F32D8.4
WBGene00019115	44.1001	2.25375	1.03806	-2.17112	0.0299219	0.957077	nhr-195	F59E11.10
WBGene00014144	2.49961	-5.14081	2.36789	2.17105	0.0299273	0.957077	ZK899.6	ZK899.6
WBGene00012925	541.291	2.8004	1.28992	-2.17099	0.029932	0.957077	wht-8	Y47D3A.11
WBGene00018701	5424.26	1.54887	0.713489	-2.17084	0.029943	0.957077	pccb-1	F52E4.1
WBGene00000022	344.488	1.38898	0.639948	-2.17046	0.029972	0.957077	abt-4	Y39D8C.1
WBGene00017358	342.756	-1.45046	0.668545	2.16958	0.0300385	0.957077	F10E9.7	F10E9.7
WBGene00022100	92.5663	1.6918	0.780188	-2.16845	0.0301241	0.957077	Y69A2AR.31	Y69A2AR.31
WBGene00011237	3771.3	-1.97523	0.910943	2.16834	0.0301332	0.957077	gkow-1	R11A8.2
WBGene00021899	4059.64	-1.62398	0.748987	2.16824	0.0301405	0.957077	Y54H5A.1	Y54H5A.1
WBGene00007631	193.043	3.23971	1.49448	-2.16779	0.0301747	0.957077	wht-3	C16C10.12
WBGene00009331	140.016	2.37777	1.0969	-2.16773	0.0301791	0.957077	F32D8.7	F32D8.7
WBGene00011768	136.952	2.09018	0.964234	-2.16771	0.0301807	0.957077	oac-46	T14D7.2
WBGene00011041	4.11573	-3.58587	1.65431	2.16759	0.0301901	0.957077	R05H5.7	R05H5.7
WBGene00044377	2.09725	-3.93463	1.81555	2.16718	0.0302209	0.957077	Y49F6B.13	Y49F6B.13
WBGene00011591	58.4925	-1.87008	0.862926	2.16713	0.0302247	0.957077	T07F10.5	T07F10.5
WBGene00008601	395.057	1.33058	0.614178	-2.16644	0.0302776	0.957077	mob-2	F09A5.4
WBGene00008381	155.836	2.40777	1.11141	-2.16641	0.0302797	0.957077	D1081.3	D1081.3
WBGene00017373	913.49	1.4342	0.662068	-2.16625	0.0302925	0.957077	F10G7.10	F10G7.10
WBGene00000020	300.034	1.61883	0.747312	-2.16621	0.0302952	0.957077	abt-2	F12B6.1
WBGene00017526	2.80429	-4.23676	1.95592	2.16612	0.0303022	0.957077	F16G10.11	F16G10.11
WBGene00009211	1286.54	-1.36734	0.631243	2.16612	0.0303024	0.957077	wdr-46	F28D1.1
WBGene00001863	1192.63	2.05081	0.946957	-2.16568	0.0303353	0.957077	him-4	F15G9.4
WBGene00235302	2.12858	-3.65652	1.68869	2.16529	0.0303651	0.957077	C07C7.3	C07C7.3
WBGene00015104	771.577	-1.33952	0.618736	2.16493	0.0303927	0.957077	B0280.9	B0280.9
WBGene00015061	3991.74	1.72275	0.795816	-2.16476	0.0304064	0.957077	cpna-2	B0228.4
WBGene00021372	233.32	-1.96294	0.90699	2.16423	0.0304465	0.957077	ugt-45	Y37E11AR.5
WBGene00006656	145.597	1.65784	0.766231	-2.16363	0.030493	0.957077	twk-1	F21C3.1
WBGene00011092	240.918	1.54109	0.712283	-2.16359	0.0304959	0.957077	R07B7.8	R07B7.8
WBGene00007613	68.9523	2.91705	1.34871	-2.16284	0.0305533	0.957077	C15H11.1	C15H11.1
WBGene00021071	74.8258	-2.13156	0.986152	2.16149	0.0306576	0.957077	NA	NA
WBGene00005258	2.37411	-4.54148	2.10112	2.16145	0.0306603	0.957077	srh-35	M02H5.11
WBGene00017593	6.68129	3.92376	1.81613	-2.16051	0.0307334	0.957077	F19C7.3	F19C7.3
WBGene00016129	2568.16	-1.66451	0.77047	2.16038	0.0307433	0.957077	C26B2.7	C26B2.7
WBGene00007915	101.712	1.53252	0.709721	-2.15933	0.0308245	0.957077	NA	NA
WBGene00008871	212.246	3.53715	1.63818	-2.1592	0.0308346	0.957077	tag-314	F15H10.4
WBGene00008093	22.0099	3.85201	1.78406	-2.15913	0.0308403	0.957077	lron-1	C44H4.1
WBGene00006683	362.141	1.72221	0.797762	-2.15881	0.0308653	0.957077	twk-31	Y47D3B.5
WBGene00022589	159.402	2.61904	1.21375	-2.1578	0.030943	0.957077	ZC317.6	ZC317.6
WBGene00019011	1339.29	-1.40857	0.652865	2.15751	0.0309656	0.957077	F57C9.4	F57C9.4
WBGene00015338	7.16809	4.72556	2.19095	-2.15685	0.0310173	0.957077	catp-2	C02E7.1
WBGene00044649	6.77435	-3.26308	1.51375	2.15563	0.0311128	0.957077	C23H5.11	C23H5.11
WBGene00022754	877.717	2.81266	1.30487	-2.15551	0.0311218	0.957077	nspd-1	ZK484.8
WBGene00017967	2487.15	-1.79242	0.831578	2.15545	0.0311267	0.957077	ada-2	F32A5.1
WBGene00006726	110.603	-1.83561	0.852171	2.15404	0.0312372	0.957077	ubl-5	F46F11.4
WBGene00018236	4.05826	-5.85092	2.71832	2.1524	0.0313657	0.957077	fbxb-71	F40F4.1
WBGene00022661	32.288	-2.68691	1.24856	2.15201	0.0313966	0.957077	ZK112.5	ZK112.5
WBGene00013854	1705.5	2.60301	1.20977	-2.15165	0.0314252	0.957077	cyc-2.2	ZC116.2
WBGene00004039	1294.67	-1.59235	0.74013	2.15145	0.0314408	0.957077	plc-4	R05G6.8
WBGene00015391	925.376	1.33685	0.621392	-2.15137	0.0314468	0.957077	sdha-1	C03G5.1
WBGene00010448	15.0432	-2.751	1.279	2.1509	0.031484	0.957077	K01A6.6	K01A6.6
WBGene00009683	186.575	2.2706	1.0562	-2.14979	0.0315715	0.957077	F44D12.6	F44D12.6
WBGene00019586	809.123	2.48829	1.1579	-2.14897	0.0316368	0.957077	K09F6.3	K09F6.3
WBGene00005747	2.70025	-4.61161	2.14612	2.14881	0.0316492	0.957077	srv-36	F57G8.8
WBGene00004215	1754.11	1.72951	0.804907	-2.1487	0.031658	0.957077	ptp-3	C09D8.1
WBGene00219362	12.245	-3.15933	1.47094	2.14782	0.0317277	0.957077	ZK470.14	ZK470.14
WBGene00006527	707.029	1.35132	0.629164	-2.14779	0.0317301	0.957077	tax-6	C02F4.2
WBGene00004751	628.16	1.33457	0.621487	-2.14739	0.0317626	0.957077	sea-2	K10G6.3
WBGene00011758	1168.49	-1.28411	0.59813	2.14688	0.0318032	0.957077	T13H5.4	T13H5.4
WBGene00008242	2.46778	-5.11648	2.38332	2.14679	0.0318103	0.957077	ceh-75	C50H2.6
WBGene00044372	2.46527	-4.60209	2.14382	2.14668	0.031819	0.957077	ZC239.21	ZC239.21
WBGene00017505	2.92576	-4.3104	2.00837	2.14622	0.0318556	0.957077	F16B4.3	F16B4.3
WBGene00016530	40.7772	-2.85987	1.33266	2.14599	0.0318735	0.957077	C39D10.2	C39D10.2
WBGene00044393	61.4534	3.4457	1.60684	-2.14439	0.0320018	0.957077	ZK1248.20	ZK1248.20
WBGene00017904	869.159	1.42599	0.665178	-2.14377	0.0320512	0.957077	lim-8	F28F5.3
WBGene00003499	463.839	-1.59935	0.746059	2.14373	0.0320549	0.957077	mut-2	K04F10.6
WBGene00046933	2.70059	-3.87831	1.80925	2.1436	0.0320647	0.957077	21ur-3607	Y4C6A.10
WBGene00001086	609.213	1.43905	0.671418	-2.1433	0.032089	0.957077	dpy-27	R13G10.1
WBGene00007621	2392.29	-1.82056	0.849895	2.14211	0.032185	0.957077	C16C2.4	C16C2.4
WBGene00007497	2.25836	-3.84153	1.79462	2.14058	0.0323079	0.957077	C09G9.8	C09G9.8
WBGene00016054	948.928	3.23128	1.50958	-2.14052	0.0323125	0.957077	C24D10.2	C24D10.2
WBGene00004050	1628.02	-1.20493	0.563042	2.14003	0.0323524	0.957077	parp-2	E02H1.4
WBGene00022701	2.19083	3.76058	1.75777	-2.13941	0.0324023	0.957077	NA	NA
WBGene00020077	7.45499	-4.09947	1.9169	2.1386	0.0324682	0.957077	R52.5	R52.5
WBGene00008725	234.69	3.5836	1.67575	-2.1385	0.032476	0.957077	F13A7.7	F13A7.7
WBGene00019525	39.4501	2.97302	1.39058	-2.13796	0.0325197	0.957077	K08D9.4	K08D9.4
WBGene00020973	37.5795	2.55502	1.19508	-2.13794	0.0325216	0.957077	W03B1.3	W03B1.3
WBGene00012813	5358.95	1.7926	0.838783	-2.13714	0.0325864	0.957077	Y43F8B.2	Y43F8B.2
WBGene00019144	8.81194	4.03767	1.8893	-2.13712	0.0325881	0.957077	H01M10.2	H01M10.2
WBGene00015313	1252.77	-1.17561	0.55013	2.13697	0.0326006	0.957077	hpo-32	C01G8.6
WBGene00009426	2.49439	-4.59193	2.14895	2.13682	0.0326124	0.957077	F35E12.2	F35E12.2
WBGene00017162	4896.28	-1.48947	0.697162	2.13648	0.0326403	0.957077	ddx-23	F01F1.7
WBGene00006208	1.82582	-4.57459	2.14148	2.13618	0.0326647	0.957077	str-163	Y9C9A.3
WBGene00019380	3741.69	-1.34147	0.628387	2.13479	0.0327784	0.957077	K04C2.2	K04C2.2
WBGene00015149	7.08502	2.31313	1.08406	-2.13376	0.0328628	0.957077	B0336.12	B0336.12
WBGene00017286	464.631	-1.95127	0.914476	2.13375	0.0328629	0.957077	F09E5.8	F09E5.8
WBGene00006419	2.91336	-3.60852	1.69135	2.13351	0.0328831	0.957077	oac-39	R02C2.3
WBGene00219740	3.59086	4.08076	1.91339	-2.13273	0.0329465	0.957077	linc-117	VC5.18
WBGene00008912	1810.28	2.96116	1.38853	-2.13258	0.032959	0.957077	F17C8.7	F17C8.7
WBGene00017384	714.949	3.31022	1.55234	-2.13241	0.0329735	0.957077	F11G11.4	F11G11.4
WBGene00015279	82.0732	1.97676	0.927373	-2.13157	0.0330425	0.957077	cest-5.1	C01B10.4
WBGene00014256	176.476	-1.56255	0.733733	2.12959	0.0332052	0.957077	ZK1320.7	ZK1320.7
WBGene00008162	1.89275	-4.06304	1.90819	2.12927	0.0332323	0.957077	C47F8.6	C47F8.6
WBGene00012946	239.02	3.18172	1.49428	-2.12926	0.0332329	0.957077	Y47H9B.2	Y47H9B.2
WBGene00044733	1.77483	-4.52345	2.12468	2.129	0.0332543	0.957077	W08F4.13	W08F4.13
WBGene00013526	235.752	3.26673	1.53464	-2.12866	0.0332823	0.957077	Y73F8A.20	Y73F8A.20
WBGene00018718	20.0468	1.83662	0.863095	-2.12794	0.0333418	0.957077	F52H2.6	F52H2.6
WBGene00007961	3.53041	-5.13831	2.4147	2.12793	0.0333432	0.957077	C35D6.4	C35D6.4
WBGene00021449	3.82851	-5.76099	2.70896	2.12664	0.0334497	0.957077	mltn-7	Y39D8B.1
WBGene00020098	85.5608	-1.26698	0.596048	2.12564	0.0335332	0.957077	R144.10	R144.10
WBGene00044648	208.584	-1.26121	0.59354	2.1249	0.0335951	0.957077	R144.13	R144.13
WBGene00015820	560.348	3.05684	1.43884	-2.12451	0.0336273	0.957077	C16A11.7	C16A11.7
WBGene00004411	4794.81	-1.56693	0.737919	2.12345	0.0337165	0.957077	rpc-1	C42D4.8
WBGene00006442	4792.95	-2.0449	0.963064	2.12332	0.0337268	0.957077	tag-65	F58G11.5
WBGene00003011	454.572	1.76688	0.832242	-2.12303	0.033751	0.957077	lin-25	F56H9.5
WBGene00014755	152.013	3.20533	1.5099	-2.12288	0.0337642	0.957077	F40F12.8	F40F12.8
WBGene00018417	424.381	-1.58212	0.745409	2.12249	0.0337966	0.957077	F44E2.3	F44E2.3
WBGene00013524	249.44	3.28577	1.54901	-2.1212	0.0339048	0.957077	Y73F8A.15	Y73F8A.15
WBGene00045410	526.844	1.42126	0.670064	-2.12109	0.0339144	0.957077	E01G4.7	E01G4.7
WBGene00012419	1.87176	-4.61308	2.17507	2.12089	0.0339308	0.957077	srz-73	Y7A9C.3
WBGene00006675	84.5164	1.93554	0.912642	-2.12081	0.0339378	0.957077	twk-22	T01B4.2
WBGene00007537	59.3303	1.70323	0.803399	-2.12003	0.0340034	0.957077	fipr-8	C12D8.6
WBGene00009025	70.575	-1.94563	0.917757	2.11998	0.0340078	0.957077	phf-34	F21G4.4
WBGene00012150	252.151	-1.15479	0.544985	2.11894	0.0340952	0.957077	syx-17	VF39H2L.1
WBGene00015611	61.9754	2.26535	1.06928	-2.11858	0.0341259	0.957077	C08F1.8	C08F1.8
WBGene00021472	337.221	2.79218	1.31812	-2.11831	0.0341489	0.957077	Y39G10AR.16	Y39G10AR.16
WBGene00017141	29.4526	-2.41775	1.14136	2.1183	0.0341495	0.957077	EEED8.13	EEED8.13
WBGene00020422	1039.49	-0.99568	0.470242	2.11738	0.0342276	0.957077	T10F2.2	T10F2.2
WBGene00011214	2077.04	2.94818	1.39327	-2.11603	0.0343427	0.957077	R10E9.2	R10E9.2
WBGene00011145	247.597	-1.06308	0.502448	2.11581	0.0343609	0.957077	R08D7.5	R08D7.5
WBGene00010578	5.86191	3.56537	1.68518	-2.11572	0.0343683	0.957077	K04H8.3	K04H8.3
WBGene00006052	3429.48	3.11271	1.47162	-2.11516	0.0344167	0.957077	ssq-3	ZC477.1
WBGene00015065	2.67759	-4.62633	2.18775	2.11465	0.03446	0.957077	B0228.8	B0228.8
WBGene00011905	11.2191	1.98095	0.936796	-2.1146	0.0344641	0.957077	NA	NA
WBGene00022773	77.396	-1.00069	0.473262	2.11445	0.0344766	0.957077	ZK616.3	ZK616.3
WBGene00001040	594.097	-1.65888	0.78467	2.11411	0.0345062	0.957077	dnj-22	T23B12.7
WBGene00007006	39.0242	-2.838	1.34266	2.11371	0.03454	0.957077	npr-3	C10C6.2
WBGene00017978	543.221	2.87794	1.36175	-2.11341	0.0345656	0.957077	msrp-1	F32B5.4
WBGene00005264	2.69878	-4.18327	1.97983	2.11294	0.0346059	0.957077	srh-41	Y54G11A.12
WBGene00008442	91.3967	-1.55602	0.736426	2.11293	0.0346068	0.957077	E01B7.2	E01B7.2
WBGene00003711	242.262	-2.26919	1.07411	2.11263	0.0346328	0.957077	nhr-121	E02H9.8
WBGene00005586	2.40056	-5.01993	2.37616	2.11262	0.0346331	0.957077	sri-74	F33H12.4
WBGene00016460	381.328	-1.65113	0.781572	2.11257	0.0346372	0.957077	C35E7.8	C35E7.8
WBGene00005392	2.53625	-5.09478	2.41255	2.11179	0.0347048	0.957077	srh-177	K02E2.3
WBGene00011174	154.294	2.99539	1.41848	-2.11169	0.0347127	0.957077	acs-23	R09E10.4
WBGene00013796	3.80157	-5.75632	2.72631	2.11139	0.0347385	0.957077	Y116A8C.19	Y116A8C.19
WBGene00015916	748.048	-1.46101	0.692002	2.11129	0.0347477	0.957077	ttc-4	C17G10.2
WBGene00013523	55.6222	2.97156	1.40768	-2.11097	0.0347753	0.957077	Y73F8A.14	Y73F8A.14
WBGene00011173	680.352	3.19661	1.51433	-2.11091	0.0347799	0.957077	acs-18	R09E10.3
WBGene00000097	925.799	1.70314	0.806831	-2.11089	0.0347814	0.957077	aip-1	F58E10.4
WBGene00006633	135.224	1.67647	0.794219	-2.11085	0.0347854	0.957077	tsp-7	T23D8.2
WBGene00010658	410.147	1.9943	0.945085	-2.11018	0.0348425	0.957077	K08D8.4	K08D8.4
WBGene00014795	63.8604	-1.98582	0.941069	2.11017	0.0348437	0.957077	NA	NA
WBGene00003411	770.156	1.69388	0.803001	-2.10943	0.0349073	0.957077	mrp-5	F14F4.3
WBGene00007448	659.785	3.00458	1.42442	-2.10933	0.0349161	0.957077	C08F8.6	C08F8.6
WBGene00000764	188.524	-1.03412	0.490293	2.10919	0.0349283	0.957077	coq-4	T03F1.2
WBGene00006771	810.277	1.62753	0.771928	-2.10839	0.0349971	0.957077	tln-1	Y71G12B.11
WBGene00007380	34.1159	3.43944	1.63158	-2.10804	0.0350276	0.957077	C06C6.6	C06C6.6
WBGene00012962	20.8863	2.42814	1.15192	-2.1079	0.0350393	0.957077	dmsr-5	Y48A6B.1
WBGene00017553	513.776	3.54618	1.68269	-2.10744	0.0350791	0.957077	nep-8	F18A12.4
WBGene00045340	73.0037	2.17246	1.03114	-2.10686	0.0351296	0.957077	T10G3.8	T10G3.8
WBGene00021113	5199.26	2.89159	1.3726	-2.10666	0.0351472	0.957077	gsp-3	W09C3.6
WBGene00008201	1.42005	-4.31944	2.05044	2.10659	0.0351532	0.957077	C49C3.11	C49C3.11
WBGene00015660	463.466	2.66304	1.26434	-2.10626	0.0351818	0.957077	catp-3	C09H5.2
WBGene00007108	1111.64	-0.982266	0.466428	2.10593	0.0352101	0.957077	gspd-1	B0035.5
WBGene00022853	1557.9	-1.622	0.770409	2.10537	0.0352593	0.957077	ZK1127.6	ZK1127.6
WBGene00044343	1.89371	-3.57675	1.69991	2.10408	0.0353715	0.957077	clec-77	Y46C8AR.3
WBGene00014111	446.533	-1.09167	0.518948	2.10361	0.0354121	0.957077	rpc-25	ZK856.10
WBGene00017870	69.1716	3.45215	1.64153	-2.10301	0.0354649	0.957077	F28A10.2	F28A10.2
WBGene00018007	1372.03	-0.895487	0.426247	2.10086	0.0356529	0.957077	F33D11.10	F33D11.10
WBGene00016347	2.83929	4.01953	1.91378	-2.10031	0.0357019	0.957077	C33E10.5	C33E10.5
WBGene00020012	236.031	1.57163	0.748322	-2.10021	0.0357105	0.957077	R11G1.6	R11G1.6
WBGene00007207	706.659	-0.876082	0.417344	2.09918	0.0358007	0.957077	B0564.7	B0564.7
WBGene00001445	174.594	-1.80962	0.862169	2.09891	0.0358248	0.957077	flp-2	W07E11.3
WBGene00022400	358.279	-0.775526	0.369642	2.09805	0.0359008	0.957077	rpb-9	Y97E10AR.5
WBGene00006788	511.999	1.71147	0.815798	-2.09791	0.0359132	0.957077	unc-53	F45E10.1
WBGene00010755	254.202	1.84204	0.878063	-2.09785	0.0359184	0.957077	vglu-2	K10G9.1
WBGene00008008	163.286	-1.54456	0.736365	2.09755	0.035945	0.957077	metl-5	C38D4.9
WBGene00018539	3.61982	-3.55264	1.69395	2.09726	0.0359707	0.957077	nhr-185	F47C10.1
WBGene00013589	5.70308	2.489	1.18694	-2.09699	0.0359945	0.957077	Y80D3A.11	Y80D3A.11
WBGene00015620	97.6186	2.95921	1.41242	-2.09513	0.036159	0.957077	C08G9.2	C08G9.2
WBGene00021870	2729.53	2.08097	0.993368	-2.09486	0.0361831	0.957077	samt-1	Y54G2A.4
WBGene00045247	483.92	3.43657	1.64054	-2.09479	0.0361899	0.957077	F54H12.8	F54H12.8
WBGene00012562	839.411	-0.999746	0.477388	2.0942	0.036242	0.957077	Y37H2A.1	Y37H2A.1
WBGene00044586	11.168	2.32491	1.11029	-2.09397	0.0362625	0.957077	Y61A9LA.12	Y61A9LA.12
WBGene00016864	2.28184	-4.06161	1.94162	2.09187	0.0364503	0.957077	C52A10.3	C52A10.3
WBGene00044388	580.378	3.17559	1.51816	-2.09174	0.0364617	0.957077	C27D6.11	C27D6.11
WBGene00019402	576.591	-1.73875	0.831572	2.09092	0.0365349	0.957077	syf-2	K04G7.11
WBGene00007436	432.489	-1.12978	0.540444	2.09047	0.0365756	0.957077	C08B11.9	C08B11.9
WBGene00016121	158.561	-1.42083	0.679818	2.09001	0.036617	0.957077	ift-43	C25H3.12
WBGene00002018	2188.97	1.7925	0.857772	-2.08971	0.0366438	0.957077	hsp-16.41	Y46H3A.2
WBGene00004567	33316.4	2.42732	1.16161	-2.08962	0.0366524	0.957077	rrn-2.1	F31C3.11
WBGene00012952	4.45485	-2.9343	1.40461	2.08905	0.0367036	0.957077	Y47H9C.9	Y47H9C.9
WBGene00008665	588.476	-1.3535	0.647979	2.08881	0.0367253	0.957077	ercc-1	F10G8.7
WBGene00016323	989.187	-1.60914	0.770631	2.08808	0.0367903	0.957077	C32E8.5	C32E8.5
WBGene00007354	867.545	2.97523	1.42501	-2.08787	0.0368098	0.957077	C06A1.3	C06A1.3
WBGene00017195	785.895	1.5651	0.749677	-2.0877	0.0368248	0.957077	glo-4	F07C3.4
WBGene00009955	4.40969	4.27557	2.04912	-2.08654	0.0369293	0.957077	eak-4	F53B2.3
WBGene00011514	72.2343	-2.1211	1.0167	2.08627	0.0369542	0.957077	fbxa-198	T06C12.5
WBGene00016752	905.69	2.96108	1.41952	-2.08598	0.0369807	0.957077	C48E7.7	C48E7.7
WBGene00019461	536.355	2.79302	1.33905	-2.08582	0.0369945	0.957077	K07A3.3	K07A3.3
WBGene00011910	2077.46	3.02251	1.44945	-2.08527	0.0370446	0.957077	alg-3	T22B3.2
WBGene00008465	27.9142	1.92583	0.923537	-2.08527	0.0370448	0.957077	E03A3.5	E03A3.5
WBGene00003827	723.537	1.12135	0.537788	-2.08511	0.0370592	0.957077	ntl-4	C49H3.5
WBGene00008450	80.0511	1.57099	0.753697	-2.08438	0.0371255	0.957077	E01G6.2	E01G6.2
WBGene00020524	3.07792	-4.10742	1.97078	2.08415	0.0371461	0.957077	dmsr-13	T15B7.12
WBGene00005007	1745.98	-1.11573	0.535416	2.08385	0.0371737	0.957077	spr-2	C27B7.1
WBGene00008539	2.19225	-4.40007	2.11191	2.08345	0.0372099	0.957077	F02H6.6	F02H6.6
WBGene00022248	125.608	-2.07528	0.996589	2.08239	0.0373073	0.957077	Y73B6BL.27	Y73B6BL.27
WBGene00003163	2580.48	1.21168	0.581924	-2.08219	0.0373247	0.957077	mdl-1	R03E9.1
WBGene00007480	64.1874	1.60157	0.769205	-2.08211	0.0373324	0.957077	glna-1	C09F9.3
WBGene00015885	102.725	-1.75568	0.843443	2.08157	0.037382	0.957077	fbxa-65	C17B7.11
WBGene00235110	2.8697	-3.97743	1.91079	2.08156	0.0373828	0.957077	T14G12.12	T14G12.12
WBGene00011238	107.12	1.97364	0.948291	-2.08126	0.0374102	0.957077	ugt-59	R11A8.3
WBGene00010405	2544.68	-1.13113	0.543576	2.0809	0.0374433	0.957077	erfa-3	H19N07.1
WBGene00021202	319.297	-1.34868	0.648307	2.08031	0.0374968	0.957077	Y17G9B.5	Y17G9B.5
WBGene00004057	384.43	1.65453	0.795341	-2.08027	0.0375006	0.957077	pmk-3	F42G8.4
WBGene00017977	34.2238	4.09436	1.96828	-2.08017	0.0375096	0.957077	F32B5.3	F32B5.3
WBGene00017249	2.26965	-4.46292	2.14583	2.07981	0.0375426	0.957077	fbxb-108	F08D12.6
WBGene00008001	530.358	3.29446	1.58402	-2.0798	0.0375435	0.957077	C38C10.3	C38C10.3
WBGene00022129	70.977	1.56549	0.752934	-2.07918	0.0376007	0.957077	lron-11	Y71F9B.8
WBGene00021165	3.52303	-5.62588	2.70736	2.07799	0.0377101	0.957077	Y5H2B.3	Y5H2B.3
WBGene00008284	100.239	-2.31942	1.11654	2.07733	0.0377711	0.957077	C53D6.7	C53D6.7
WBGene00009358	198.267	-2.45862	1.1839	2.07671	0.0378286	0.957077	F33C8.4	F33C8.4
WBGene00006573	538.532	-1.39158	0.670252	2.0762	0.0378755	0.957077	tin-10	Y66D12A.22
WBGene00006746	139.105	1.37151	0.660694	-2.07587	0.0379061	0.957077	unc-6	F41C6.1
WBGene00005517	1.61804	-4.47505	2.15608	2.07555	0.0379358	0.957077	sri-5	F28D9.2
WBGene00000715	7919.18	1.88988	0.910803	-2.07496	0.0379907	0.957077	col-142	T15B7.4
WBGene00010582	1894.23	-0.847692	0.408639	2.07443	0.0380397	0.957077	K05C4.5	K05C4.5
WBGene00000501	128.075	-2.40219	1.15821	2.07406	0.0380737	0.957077	cho-1	C48D1.3
WBGene00013269	143.522	-1.57997	0.761906	2.07371	0.0381065	0.957077	Y57A10A.29	Y57A10A.29
WBGene00018487	120.605	-2.90264	1.39991	2.07345	0.0381305	0.957077	F46C8.8	F46C8.8
WBGene00006759	1014.84	1.78593	0.861516	-2.07301	0.0381714	0.957077	unc-22	ZK617.1
WBGene00013700	842.406	2.79585	1.34877	-2.07289	0.0381829	0.957077	Y106G6D.3	Y106G6D.3
WBGene00018714	54.5055	0.977838	0.47173	-2.07288	0.0381837	0.957077	F52H2.1	F52H2.1
WBGene00007339	200.199	-2.68589	1.2958	2.07277	0.0381936	0.957077	C05D12.1	C05D12.1
WBGene00021920	320.3	-1.39609	0.673607	2.07256	0.0382132	0.957077	mrps-25	Y55F3AM.1
WBGene00002992	315.725	-1.78805	0.862894	2.07216	0.038251	0.957077	lin-3	F36H1.4
WBGene00198042	5.08626	3.11813	1.50499	-2.07186	0.0382788	0.957077	T28F4.7	T28F4.7
WBGene00008731	88.728	2.35542	1.1369	-2.07179	0.0382852	0.957077	F13B12.3	F13B12.3
WBGene00219377	3.32722	4.92344	2.37775	-2.07063	0.0383938	0.957077	F47C12.12	F47C12.12
WBGene00008074	1730.69	2.78248	1.34383	-2.07056	0.0384003	0.957077	nkb-2	C43F9.6
WBGene00011123	268.994	-1.13506	0.548203	2.07051	0.0384044	0.957077	nuaf-3	R07H5.3
WBGene00012573	70.1944	-2.87332	1.38798	2.07014	0.0384394	0.957077	Y37H2C.1	Y37H2C.1
WBGene00000074	182.88	1.36747	0.660578	-2.07012	0.0384415	0.957077	adm-2	C04A11.4
WBGene00013672	48.6163	2.06037	0.995632	-2.06941	0.0385075	0.957077	catp-1	Y105E8A.12
WBGene00000720	4109.83	1.47078	0.710775	-2.06926	0.0385213	0.957077	col-147	T06E4.4
WBGene00001828	2.57618	-4.57496	2.21108	2.06911	0.0385359	0.957077	hch-1	F40E10.1
WBGene00016161	444.211	2.86123	1.38339	-2.06827	0.0386147	0.957077	C27D6.3	C27D6.3
WBGene00017695	2.23721	-4.42017	2.1374	2.06801	0.038639	0.957077	fip-1	F22B7.4
WBGene00019503	529.114	-1.36742	0.66124	2.06797	0.0386432	0.957077	tbce-1	K07H8.1
WBGene00009611	19.3821	3.18549	1.54122	-2.06687	0.0387467	0.957077	F41D3.6	F41D3.6
WBGene00010289	938.894	2.44652	1.18409	-2.06616	0.0388138	0.957077	F58H1.6	F58H1.6
WBGene00022765	4563.8	-1.88214	0.91102	2.06597	0.0388315	0.957077	ZK546.14	ZK546.14
WBGene00007053	1487.42	1.13422	0.549026	-2.06588	0.0388403	0.957077	chd-7	T04D1.4
WBGene00016519	3.0464	-4.35647	2.10879	2.06586	0.038842	0.957077	srz-56	C39B5.1
WBGene00005120	1.23688	-3.96855	1.92105	2.06582	0.0388454	0.957077	srd-42	R04D3.7
WBGene00020411	531.676	-1.25429	0.607286	2.0654	0.0388848	0.957077	T10E9.1	T10E9.1
WBGene00008490	11.4034	2.31375	1.12029	-2.06531	0.0388935	0.957077	F01D4.8	F01D4.8
WBGene00017293	179.975	-2.18084	1.05616	2.06488	0.038934	0.957077	bmy-1	F09E5.17
WBGene00004736	8504.31	1.43055	0.692799	-2.06488	0.0389341	0.957077	sca-1	K11D9.2
WBGene00011234	13.3486	1.84704	0.894503	-2.06488	0.0389341	0.957077	R11A5.6	R11A5.6
WBGene00020645	1.8463	-4.74361	2.29748	2.06471	0.0389509	0.957077	T21D9.2	T21D9.2
WBGene00011680	273.395	1.38422	0.670562	-2.06427	0.0389921	0.957077	T10B10.3	T10B10.3
WBGene00000202	223.848	-2.22197	1.0767	2.06369	0.0390474	0.957077	exos-4.2	Y6D11A.1
WBGene00015638	235.337	-2.0406	0.988946	2.06341	0.0390735	0.957077	C09E7.4	C09E7.4
WBGene00004512	309.611	2.8524	1.38255	-2.06315	0.0390987	0.957077	rrn-1.1	F31C3.7
WBGene00043051	1831	-1.78382	0.864626	2.06311	0.0391022	0.957077	C29E4.13	C29E4.13
WBGene00007190	1267.75	2.53311	1.22791	-2.06295	0.0391178	0.957077	rmd-3	B0491.3
WBGene00006761	514.131	2.25244	1.0921	-2.06248	0.0391625	0.957077	unc-24	F57H12.2
WBGene00003036	2163.91	-1.31185	0.636071	2.06243	0.0391666	0.957077	lin-53	K07A1.12
WBGene00015744	224.536	-1.27404	0.617898	2.06189	0.0392185	0.957077	C13F10.5	C13F10.5
WBGene00005500	2.41128	-5.01356	2.43192	2.06156	0.0392496	0.957077	srh-296	Y94A7B.4
WBGene00011678	3.82238	-2.85949	1.38706	2.06155	0.0392503	0.957077	T10B9.9	T10B9.9
WBGene00017611	2.40711	3.92516	1.90469	-2.06079	0.0393234	0.957077	F19G12.3	F19G12.3
WBGene00009342	3180.87	1.36125	0.660593	-2.06065	0.0393361	0.957077	fasn-1	F32H2.5
WBGene00007755	33.2943	2.45581	1.19192	-2.06038	0.0393624	0.957077	C27A7.3	C27A7.3
WBGene00004931	1048.11	-1.15773	0.56192	2.06032	0.0393681	0.957077	sod-2	F10D11.1
WBGene00018120	177.689	3.0884	1.49901	-2.0603	0.0393699	0.957077	F36H12.4	F36H12.4
WBGene00010199	859.751	1.44904	0.703356	-2.06018	0.0393809	0.957077	bet-2	F57C7.1
WBGene00020258	561.08	-1.44568	0.701867	2.05976	0.0394216	0.957077	T05E7.1	T05E7.1
WBGene00011522	689.359	1.7582	0.853625	-2.05968	0.0394287	0.957077	srap-1	T06D8.1
WBGene00009549	234.464	3.05806	1.48506	-2.05922	0.0394731	0.957077	F38H4.5	F38H4.5
WBGene00194670	302.853	3.25474	1.58113	-2.05849	0.0395432	0.957077	K07E3.9	K07E3.9
WBGene00016029	120.879	1.87236	0.910456	-2.05651	0.0397333	0.957077	elf-1	C24A1.2
WBGene00003892	35.4922	2.2445	1.09166	-2.05605	0.0397779	0.957077	osm-12	Y75B8A.12
WBGene00008636	63.8593	3.22547	1.56892	-2.05585	0.0397967	0.957077	F10A3.11	F10A3.11
WBGene00009190	320.851	2.19902	1.06966	-2.05581	0.0398005	0.957077	F27D4.6	F27D4.6
WBGene00167327	3.45469	-5.09914	2.48199	2.05446	0.0399317	0.957077	21ur-9268	T06A10.59
WBGene00013474	15663.8	2.90901	1.41596	-2.05444	0.0399332	0.957077	Y69E1A.2	Y69E1A.2
WBGene00017387	936.847	2.72393	1.3261	-2.05409	0.0399673	0.957077	mpst-4	F11G11.9
WBGene00011095	255.835	-1.9004	0.925413	2.05357	0.0400171	0.957077	gana-1	R07B7.11
WBGene00185102	12.0925	1.91902	0.934724	-2.05303	0.0400694	0.957077	Y105C5A.1268	Y105C5A.1268
WBGene00008312	191.117	2.94678	1.43545	-2.05287	0.0400851	0.957077	C54G4.2	C54G4.2
WBGene00022881	374.947	-1.05901	0.515922	2.05266	0.0401051	0.957077	ZK1248.11	ZK1248.11
WBGene00012912	218.88	2.53201	1.23358	-2.05257	0.0401146	0.957077	Y46G5A.22	Y46G5A.22
WBGene00014161	17.7272	-3.61562	1.76156	2.05251	0.0401205	0.957077	arrd-5	ZK938.4
WBGene00017381	114.581	2.01106	0.980116	-2.05186	0.0401834	0.957077	ddr-2	F11D5.3
WBGene00015828	15.7676	2.18426	1.06459	-2.05174	0.0401953	0.957077	math-14	C16C4.4
WBGene00011285	121.236	-2.66407	1.29881	2.05115	0.040252	0.957077	ttr-28	R90.3
WBGene00022397	95.8066	2.82549	1.37804	-2.05037	0.0403288	0.957077	Y97E10AR.2	Y97E10AR.2
WBGene00000520	1109.05	-1.55343	0.757646	2.05034	0.0403315	0.957077	cku-80	R07E5.8
WBGene00019904	117.4	1.59884	0.779797	-2.05033	0.0403322	0.957077	twk-49	R05G9.2
WBGene00011200	46.69	2.15467	1.05132	-2.04949	0.0404138	0.957077	R10E4.3	R10E4.3
WBGene00002198	801.244	1.99376	0.972862	-2.04937	0.0404258	0.957077	kin-14	F22D6.1
WBGene00201133	3.13793	4.8344	2.3593	-2.04908	0.0404545	0.957077	F35G2.19	F35G2.19
WBGene00022608	24.6909	2.39838	1.17047	-2.04907	0.0404554	0.957077	madf-9	ZC416.1
WBGene00003574	1.69822	-3.84878	1.87847	2.04889	0.0404731	0.957077	ncx-9	C13D9.8
WBGene00013159	95.7171	-1.32627	0.647454	2.04844	0.0405171	0.957077	Y53F4B.12	Y53F4B.12
WBGene00000898	188.613	1.35615	0.662357	-2.04747	0.0406123	0.957077	daf-2	Y55D5A.5
WBGene00008529	871.659	3.33052	1.62704	-2.04697	0.0406606	0.957077	F02E9.3	F02E9.3
WBGene00017356	765.016	-1.27947	0.625077	2.04691	0.0406671	0.957077	F10E9.4	F10E9.4
WBGene00015164	799.442	-1.37835	0.673493	2.04657	0.0407004	0.957077	ykt-6	B0361.10
WBGene00022192	3700.11	-1.71976	0.840397	2.04637	0.0407205	0.957077	Y71H2B.2	Y71H2B.2
WBGene00014249	2489.06	-1.49332	0.72975	2.04635	0.0407219	0.957077	ZK1307.8	ZK1307.8
WBGene00010320	56.2229	1.72157	0.841298	-2.04633	0.040724	0.957077	F59B10.4	F59B10.4
WBGene00007590	262.151	-2.20813	1.07916	2.04615	0.0407417	0.957077	ttr-43	C14C10.7
WBGene00023490	1119.58	2.3785	1.16274	-2.0456	0.0407957	0.957077	F36A2.14	F36A2.14
WBGene00013028	4.6945	-2.9407	1.43783	2.04524	0.0408314	0.957077	efhc-1	Y49A10A.1
WBGene00018779	205.317	1.83691	0.898357	-2.04474	0.0408803	0.957077	F53H8.3	F53H8.3
WBGene00020360	379.049	-2.05049	1.00342	2.04349	0.0410035	0.957077	math-41	T08E11.4
WBGene00019920	138.17	2.80141	1.371	-2.04334	0.0410192	0.957077	acs-15	R07C3.4
WBGene00002976	61.7311	3.31916	1.62444	-2.04327	0.041026	0.957077	lev-9	T07H6.5
WBGene00009478	509.472	-1.1999	0.587307	2.04305	0.0410471	0.957077	syx-7	F36F2.4
WBGene00020605	24.4451	1.72592	0.844777	-2.04304	0.0410483	0.957077	lgc-50	T20B12.9
WBGene00004969	1909.94	2.17988	1.06698	-2.04304	0.0410489	0.957077	spe-15	F47G6.4
WBGene00019687	3.37747	-4.51934	2.21245	2.04268	0.0410837	0.957077	K12H6.7	K12H6.7
WBGene00194707	483.546	-1.05835	0.518192	2.04239	0.0411132	0.957077	C53A5.17	C53A5.17
WBGene00015964	5.13177	3.23808	1.58608	-2.04156	0.0411955	0.957077	glb-5	C18C4.1
WBGene00008371	616.413	-0.76566	0.375068	2.04139	0.0412124	0.957077	D1054.3	D1054.3
WBGene00045248	50.2079	2.20093	1.07853	-2.04068	0.0412826	0.957077	ZK180.7	ZK180.7
WBGene00021112	367.74	-1.57902	0.773798	2.04061	0.0412891	0.957077	W09C3.4	W09C3.4
WBGene00018466	25.7964	1.92482	0.943272	-2.04058	0.0412926	0.957077	F45E1.5	F45E1.5
WBGene00016113	1047.56	-1.42764	0.699636	2.04055	0.041296	0.957077	eif-2D	C25H3.4
WBGene00005165	4.13623	-3.1058	1.52257	2.03985	0.0413656	0.957077	srg-7	C18F10.8
WBGene00021510	19.183	1.99455	0.977839	-2.03976	0.0413746	0.957077	frpr-19	Y41D4A.8
WBGene00020455	173.662	-2.2462	1.10133	2.03953	0.0413972	0.957077	fbxa-59	T12B5.8
WBGene00004904	3652.82	3.38684	1.66118	-2.03882	0.0414677	0.957077	snf-5	Y46G5A.30
WBGene00001553	43.0119	2.79516	1.37135	-2.03825	0.0415248	0.957077	gcy-33	F57F5.2
WBGene00000285	212.117	-2.3902	1.17285	2.03794	0.0415561	0.957077	cal-1	C13C12.1
WBGene00007641	131.783	3.12819	1.53506	-2.03782	0.0415676	0.957077	C17E4.1	C17E4.1
WBGene00010327	72.1619	2.1373	1.04905	-2.03738	0.0416119	0.957077	F59C6.8	F59C6.8
WBGene00000280	34.5891	1.77258	0.870153	-2.03709	0.0416414	0.957077	cah-2	D1022.8
WBGene00020095	396.322	-1.24402	0.610952	2.03619	0.0417311	0.957077	smcr-8	R144.5
WBGene00008155	61.6429	2.42848	1.19289	-2.03581	0.0417699	0.957077	C47E12.12	C47E12.12
WBGene00011988	676.691	-1.34448	0.660524	2.03548	0.0418025	0.957077	har-2	T24D1.5
WBGene00012832	6.13982	-3.09236	1.51936	2.0353	0.0418211	0.957077	dmd-3	Y43F8C.10
WBGene00198173	3.0752	4.80529	2.36116	-2.03514	0.0418365	0.957077	C14A11.10	C14A11.10
WBGene00011854	6.51937	2.12357	1.04372	-2.03462	0.0418887	0.957077	T20B3.14	T20B3.14
WBGene00219343	15.6297	4.71634	2.31855	-2.03418	0.0419335	0.957077	Y17D7C.9	Y17D7C.9
WBGene00022770	57.3687	1.63367	0.803447	-2.03332	0.0420197	0.957077	acp-1	ZK563.6
WBGene00018054	20.5877	2.81413	1.3842	-2.03303	0.0420491	0.957077	F35F10.4	F35F10.4
WBGene00007705	237.124	-1.09691	0.539578	2.0329	0.0420626	0.957077	C25A1.1	C25A1.1
WBGene00004739	475.477	1.21071	0.59564	-2.03262	0.0420906	0.957077	scd-1	H20J18.1
WBGene00019220	536.72	-0.790953	0.389198	2.03227	0.0421268	0.957077	pfd-2	H20J04.5
WBGene00005396	1.50283	-3.84667	1.893	2.03205	0.0421489	0.957077	srh-181	ZK228.6
WBGene00021400	47.4188	-2.55618	1.25812	2.03175	0.0421791	0.957077	Y38C1AA.9	Y38C1AA.9
WBGene00012197	120.079	-2.10825	1.03774	2.03157	0.042197	0.957077	W02B8.1	W02B8.1
WBGene00001791	72.9787	-1.42897	0.703412	2.03148	0.042206	0.957077	gst-43	Y71F9AL.5
WBGene00004013	1766.53	2.17921	1.073	-2.03095	0.0422598	0.957077	pha-4	F38A6.1
WBGene00016681	6.27579	-3.04723	1.50065	2.03061	0.0422941	0.957077	C45G9.10	C45G9.10
WBGene00077450	73.1303	2.96884	1.46238	-2.03015	0.0423416	0.957077	K06B4.15	K06B4.15
WBGene00006977	494.072	-1.49892	0.738435	2.02986	0.0423708	0.957077	zif-1	F59B2.6
WBGene00010813	315.812	1.81032	0.8919	-2.02973	0.0423839	0.957077	pitp-1	M01F1.7
WBGene00008802	178.026	2.27031	1.11853	-2.02973	0.0423843	0.957077	acp-2	F14E5.4
WBGene00017112	571.484	2.58949	1.27584	-2.02965	0.0423926	0.957077	E03H12.5	E03H12.5
WBGene00009223	298.448	-1.00656	0.49601	2.02931	0.0424269	0.957077	mdt-28	F28F8.5
WBGene00016288	708.827	3.23204	1.59293	-2.02899	0.0424594	0.957077	C31H1.5	C31H1.5
WBGene00008723	10.7619	1.94336	0.958609	-2.02727	0.0426348	0.957077	F12F6.8	F12F6.8
WBGene00009302	1.95194	-4.8048	2.37034	2.02705	0.0426572	0.957077	F31F6.3	F31F6.3
WBGene00019941	1266.06	-1.30562	0.644257	2.02656	0.0427077	0.957077	pgam-5	R07G3.5
WBGene00219636	8.93945	2.1594	1.06561	-2.02644	0.0427196	0.957077	linc-81	Y116F11B.26
WBGene00022708	190.389	2.81273	1.38829	-2.02604	0.042761	0.957077	ZK354.7	ZK354.7
WBGene00015860	339.909	3.5139	1.73519	-2.02507	0.0428597	0.957077	C16D9.5	C16D9.5
WBGene00012827	2009.8	2.90935	1.43722	-2.02429	0.0429407	0.957077	Y43F8C.5	Y43F8C.5
WBGene00015616	66.2347	3.7399	1.84854	-2.02316	0.0430565	0.957077	C08G5.3	C08G5.3
WBGene00008935	91.1924	3.32149	1.64221	-2.02257	0.0431172	0.957077	F18C12.4	F18C12.4
WBGene00015021	1113.17	-1.00569	0.497242	2.02253	0.0431213	0.957077	nfs-1	B0205.6
WBGene00017444	53.9556	2.79018	1.37962	-2.02243	0.0431323	0.957077	F13H8.12	F13H8.12
WBGene00007248	3401.9	3.14273	1.55441	-2.02181	0.0431955	0.957077	catp-4	C01G12.8
WBGene00017829	1325.87	-1.41047	0.697705	2.02159	0.0432191	0.957077	F26F4.9	F26F4.9
WBGene00008146	131.418	-3.44203	1.70361	2.02043	0.0433388	0.957077	C47E8.9	C47E8.9
WBGene00008458	469.021	-1.12692	0.558062	2.01934	0.0434521	0.957077	E02H1.6	E02H1.6
WBGene00001546	11.2959	-2.55739	1.26651	2.01924	0.0434624	0.957077	gcy-21	F22E5.3
WBGene00016917	1.9184	-4.02189	1.9919	2.01913	0.0434741	0.957077	C54E4.1	C54E4.1
WBGene00015351	115.459	1.91635	0.949549	-2.01817	0.0435737	0.957077	C02F5.10	C02F5.10
WBGene00016507	823.965	1.40702	0.697364	-2.01762	0.0436304	0.957077	abhd-5.2	C37H5.3
WBGene00009049	518.827	2.03379	1.00801	-2.01762	0.0436313	0.957077	F22B8.7	F22B8.7
WBGene00013334	7.37017	-2.27392	1.12738	2.017	0.0436959	0.957077	nlp-56	Y57G11C.45
WBGene00045460	2.79172	4.11786	2.04192	-2.01666	0.0437312	0.957077	C15C8.8	C15C8.8
WBGene00013845	43.8588	2.06008	1.02157	-2.01658	0.0437395	0.957077	fbxa-37	ZC47.14
WBGene00003480	37.7143	1.50276	0.745381	-2.0161	0.0437896	0.957077	klf-3	F54H5.4
WBGene00016697	10.7871	-2.95205	1.46425	2.01609	0.0437904	0.957077	cyp-33C2	C45H4.17
WBGene00001872	605.858	-1.45324	0.721179	2.01509	0.0438954	0.957077	him-14	ZK1127.11
WBGene00022258	84.4747	2.43479	1.20846	-2.01479	0.0439265	0.957077	Y73C8B.1	Y73C8B.1
WBGene00005141	1.2748	-4.22531	2.09734	2.01461	0.0439456	0.957077	srd-64	Y22D7AR.8
WBGene00044230	6.50724	4.56391	2.26588	-2.01419	0.04399	0.957077	C36E8.6	C36E8.6
WBGene00001372	661.412	-1.06949	0.531011	2.01407	0.0440019	0.957077	exo-3	R09B3.1
WBGene00008532	2065.46	-0.968727	0.480988	2.01404	0.0440058	0.957077	dpt-1	F02E9.9
WBGene00020400	13.6467	3.61802	1.79658	-2.01384	0.0440259	0.957077	T10B11.4	T10B11.4
WBGene00194812	31.0504	-1.83624	0.912025	2.01337	0.0440762	0.957077	F19B2.12	F19B2.12
WBGene00007986	112.861	2.70703	1.34476	-2.01302	0.0441124	0.957077	C36F7.5	C36F7.5
WBGene00044435	22.8931	2.87308	1.42732	-2.01292	0.0441227	0.957077	Y20F4.8	Y20F4.8
WBGene00021863	736.281	2.00222	0.994784	-2.01272	0.0441439	0.957077	Y54F10BM.9	Y54F10BM.9
WBGene00008753	2.78137	-3.59938	1.78847	2.01255	0.044162	0.957077	F13E9.4	F13E9.4
WBGene00220047	4.56404	2.87644	1.4293	-2.01249	0.0441687	0.957077	R74.11	R74.11
WBGene00021525	3.03643	-3.06366	1.52243	2.01235	0.044183	0.957077	Y41D4B.26	Y41D4B.26
WBGene00017336	197.076	2.0344	1.01103	-2.0122	0.044199	0.957077	ugt-41	F10D2.11
WBGene00015661	370.913	3.28538	1.63285	-2.01205	0.0442142	0.957077	C09H5.7	C09H5.7
WBGene00012707	1.67086	-3.53065	1.75508	2.01168	0.0442539	0.957077	sre-16	Y39C12A.5
WBGene00007277	446.953	-1.3673	0.679735	2.01153	0.0442699	0.957077	asfl-1	C03D6.5
WBGene00013970	30.3703	2.66371	1.32461	-2.01094	0.0443323	0.957077	klu-1	ZK337.2
WBGene00019931	10.743	-2.68395	1.33474	2.01083	0.0443432	0.957077	R07C12.1	R07C12.1
WBGene00008833	38.2227	-2.49732	1.24213	2.01052	0.0443766	0.957077	F14H8.2	F14H8.2
WBGene00003547	157.337	2.62893	1.30826	-2.00948	0.044486	0.957077	nas-29	F58A6.4
WBGene00008999	1855.81	1.69942	0.845743	-2.00938	0.0444971	0.957077	myrf-2	F21A10.2
WBGene00019858	89.4815	2.94525	1.46591	-2.00917	0.0445196	0.957077	R03H10.6	R03H10.6
WBGene00019704	2.17418	-4.44473	2.21262	2.00881	0.0445576	0.957077	fbxb-40	M01D1.9
WBGene00009617	14.3241	2.16087	1.07575	-2.00872	0.0445672	0.957077	slc-9B.1	F41E7.1
WBGene00016021	567.037	-0.954754	0.475375	2.00842	0.0445986	0.957077	C23H3.5	C23H3.5
WBGene00016793	561.675	-1.23888	0.616928	2.00814	0.0446288	0.957077	arp-11	C49H3.8
WBGene00021262	163.297	1.82576	0.909187	-2.00813	0.0446298	0.957077	fbxa-74	Y22D7AR.9
WBGene00011547	2.09421	-4.34106	2.16188	2.008	0.0446433	0.957077	T06G6.5	T06G6.5
WBGene00000882	698.452	-1.52183	0.758021	2.00763	0.0446823	0.957077	cyn-6	F42G9.2
WBGene00011338	3161.97	1.06365	0.529837	-2.00751	0.044695	0.957077	sec-31	T01G1.3
WBGene00235290	18.92	2.09154	1.04193	-2.00737	0.0447104	0.957077	Y59H11AR.10	Y59H11AR.10
WBGene00006462	238.493	-1.74088	0.867363	2.0071	0.0447394	0.957077	svh-5	C33A11.4
WBGene00007244	734.29	3.04168	1.51561	-2.0069	0.0447602	0.957077	C01G12.3	C01G12.3
WBGene00195178	152.253	3.32137	1.65499	-2.00688	0.0447629	0.957077	ZC581.10	ZC581.10
WBGene00006723	687.711	-0.775682	0.386515	2.00686	0.0447643	0.957077	ubh-3	Y40G12A.1
WBGene00007617	5252.39	-1.78963	0.892094	2.0061	0.0448458	0.957077	rrbs-1	C15H11.9
WBGene00219646	11.7643	3.38046	1.68636	-2.00459	0.0450073	0.957077	linc-89	C04C3.15
WBGene00001730	545.254	2.22998	1.11302	-2.00354	0.0451192	0.957077	grl-21	ZC168.5
WBGene00021800	2679.96	-1.21516	0.606876	2.00232	0.0452507	0.957077	nduf-9	Y53G8AL.2
WBGene00017251	3.38404	-4.42411	2.20975	2.00208	0.0452757	0.957077	fbxb-105	F08D12.8
WBGene00019476	10.0792	-2.18601	1.09197	2.0019	0.045296	0.957077	timp-1	K07C11.3
WBGene00020183	178.526	-1.45123	0.725338	2.00076	0.0454177	0.957077	T03D3.5	T03D3.5
WBGene00011432	2.09845	-4.36177	2.18018	2.00065	0.0454304	0.957077	sdz-30	T04D3.2
WBGene00000093	290.881	-0.959733	0.479783	2.00035	0.0454626	0.957077	agt-1	Y62E10A.5
WBGene00015940	390.972	-1.07675	0.538336	2.00014	0.0454852	0.957077	zipt-3	C18A3.2
WBGene00219322	10.8086	2.93866	1.46974	-1.99945	0.0455602	0.957077	C33C12.12	C33C12.12
WBGene00001857	7.91283	4.41049	2.20597	-1.99935	0.0455708	0.957077	hil-6	F59A7.4
WBGene00194731	7.94712	2.72518	1.36316	-1.99917	0.0455903	0.957077	Y39A1A.27	Y39A1A.27
WBGene00009160	145.877	2.48125	1.24147	-1.99865	0.0456467	0.957077	F26E4.5	F26E4.5
WBGene00199751	2.3061	3.80845	1.90572	-1.99843	0.0456704	0.957077	T05E11.10	T05E11.10
WBGene00017990	360.652	-1.27548	0.638266	1.99836	0.0456777	0.957077	cec-4	F32E10.2
WBGene00009152	18.2741	4.07715	2.04076	-1.99786	0.0457317	0.957077	F26D2.14	F26D2.14
WBGene00001227	3301.59	-0.790048	0.395626	1.99696	0.0458297	0.957077	eif-3.D	R08D7.3
WBGene00010944	238.519	-2.08549	1.0447	1.99625	0.0459064	0.957077	M176.5	M176.5
WBGene00010233	410.944	-1.1009	0.551545	1.99603	0.0459303	0.957077	rbm-17	F58B3.7
WBGene00007001	824.849	-1.28981	0.646286	1.99572	0.0459639	0.957077	tufm-2	C43E11.4
WBGene00006818	385.349	1.9854	0.994929	-1.99552	0.0459857	0.957077	unc-86	C30A5.7
WBGene00011405	484.511	3.40531	1.70713	-1.99476	0.0460694	0.957077	clec-155	T04A8.3
WBGene00010380	11.0711	3.04879	1.52878	-1.99426	0.0461233	0.957077	mpst-2	H12D21.4
WBGene00012298	1361.07	-1.0301	0.516555	1.99417	0.0461339	0.957077	prmt-7	W06D4.4
WBGene00017731	84.4206	3.22373	1.6173	-1.99328	0.0462307	0.957077	F23C8.1	F23C8.1
WBGene00044521	4.46192	4.81732	2.41711	-1.99301	0.0462606	0.957077	Y5H2A.4	Y5H2A.4
WBGene00011855	4.10988	3.93198	1.97363	-1.99226	0.0463424	0.957077	clec-183	T20D3.1
WBGene00002190	1355.42	1.15229	0.578399	-1.99221	0.0463475	0.957077	kin-2	R07E4.6
WBGene00014949	1.83028	-3.53986	1.77688	1.99218	0.0463513	0.957077	Y75B12A.1	Y75B12A.1
WBGene00007813	37.6922	2.15766	1.08308	-1.99215	0.0463551	0.957077	jmjd-3.3	C29F7.6
WBGene00006979	697.541	-2.22678	1.11801	1.99174	0.0464001	0.957077	zig-2	F42F12.2
WBGene00009503	52.7001	1.61666	0.811798	-1.99146	0.0464302	0.957077	F37A8.5	F37A8.5
WBGene00020821	3794.49	-1.66546	0.836389	1.99125	0.0464536	0.957077	jhdm-1	T26A5.5
WBGene00008369	66.1749	-1.52409	0.765648	1.99059	0.0465264	0.957077	D1053.4	D1053.4
WBGene00001110	609.104	-1.33736	0.671858	1.99055	0.0465309	0.957077	duo-1	F38B7.5
WBGene00219874	30.7981	-3.45475	1.73585	1.99023	0.0465651	0.957077	F01D4.12	F01D4.12
WBGene00017063	376.756	2.14898	1.07978	-1.9902	0.046569	0.957077	mctp-1	D2092.1
WBGene00015742	21.291	-1.70996	0.859284	1.98998	0.0465927	0.957077	kxd-1	C13F10.2
WBGene00011975	1084.26	-1.4072	0.707161	1.98993	0.0465985	0.957077	T24B1.1	T24B1.1
WBGene00011402	10.3206	2.90372	1.45973	-1.98921	0.0466775	0.957077	T03F7.5	T03F7.5
WBGene00020993	577.117	-1.20704	0.606804	1.98917	0.0466819	0.957077	W03F8.3	W03F8.3
WBGene00016946	345.715	3.47902	1.74952	-1.98855	0.0467504	0.957077	C55B7.10	C55B7.10
WBGene00010562	872.91	-1.11665	0.561571	1.98843	0.0467637	0.957077	cdc-48.3	K04G2.3
WBGene00013071	1.91847	-3.67849	1.85156	1.98669	0.0469563	0.957077	Y51A2B.8	Y51A2B.8
WBGene00004053	976.262	1.34019	0.674907	-1.98575	0.0470614	0.957077	tank-1	ZK1005.1
WBGene00022375	38.249	-1.91951	0.967069	1.98487	0.0471589	0.957077	Y94H6A.2	Y94H6A.2
WBGene00007792	154.435	2.87724	1.44999	-1.98432	0.0472207	0.957077	C28D4.4	C28D4.4
WBGene00001836	677.436	-0.974053	0.490974	1.98392	0.047265	0.957077	hda-3	R06C1.1
WBGene00007084	2.27672	-3.87211	1.95213	1.98353	0.0473081	0.957077	NA	NA
WBGene00000105	326.574	1.11394	0.561642	-1.98336	0.0473273	0.957077	alg-1	F48F7.1
WBGene00008667	249.399	-1.07008	0.53965	1.98292	0.0473765	0.957077	F10G8.9	F10G8.9
WBGene00007700	26.9311	2.79945	1.41195	-1.98269	0.0474024	0.957077	C24H11.2	C24H11.2
WBGene00220237	3.83831	3.37144	1.70126	-1.98173	0.0475092	0.957077	ZK20.10	ZK20.10
WBGene00016102	73.5015	-1.78599	0.901292	1.98159	0.0475252	0.957077	C25F6.1	C25F6.1
WBGene00015516	628.675	2.70316	1.36435	-1.98127	0.0475605	0.957077	C06A8.6	C06A8.6
WBGene00007883	318.119	-1.26019	0.636079	1.98119	0.0475699	0.957077	C33A12.4	C33A12.4
WBGene00016124	386.345	-1.09064	0.550524	1.98109	0.0475814	0.957077	dnc-4	C26B2.1
WBGene00012030	2479.38	-0.867586	0.437981	1.98088	0.0476051	0.957077	T25G3.3	T25G3.3
WBGene00001605	270.692	3.18663	1.6092	-1.98026	0.0476747	0.957077	gln-4	T25C8.3
WBGene00003064	452.792	-1.18498	0.598408	1.98022	0.0476791	0.957077	lpd-8	R10H10.1
WBGene00018537	2.9544	-2.53884	1.2824	1.97975	0.0477317	0.957077	F47B7.6	F47B7.6
WBGene00016179	6.22843	2.73972	1.3839	-1.97972	0.0477355	0.957077	C28C12.3	C28C12.3
WBGene00019434	201.587	1.69055	0.853943	-1.9797	0.0477371	0.957077	nmtn-1	K06A5.8
WBGene00001805	46.0199	2.56503	1.29579	-1.97951	0.0477592	0.957077	gur-4	K09E4.5
WBGene00004312	960.865	-0.979348	0.494863	1.97903	0.047813	0.957077	rba-1	K07A1.11
WBGene00004344	38.6603	1.7617	0.890234	-1.97892	0.0478247	0.957077	rgs-1	C05B5.7
WBGene00019686	157.332	1.30905	0.661706	-1.97829	0.0478957	0.957077	K12H6.6	K12H6.6
WBGene00219570	325.774	2.92394	1.47815	-1.9781	0.047917	0.957077	linc-82	C46F11.11
WBGene00008729	1969.56	-1.19897	0.606154	1.978	0.0479292	0.957077	F13B12.1	F13B12.1
WBGene00010560	2364.26	-1.22059	0.6171	1.97795	0.0479348	0.957077	eif-2beta	K04G2.1
WBGene00012651	660.266	-1.16279	0.587879	1.97794	0.0479349	0.957077	orc-4	Y39A1A.13
WBGene00013588	71.3079	-2.55094	1.28984	1.97771	0.0479609	0.957077	nlp-42	Y80D3A.10
WBGene00021815	301.048	-0.952928	0.481843	1.97767	0.0479658	0.957077	Y53G8AR.8	Y53G8AR.8
WBGene00001507	7.93416	-2.58119	1.3053	1.97747	0.0479881	0.957077	fut-4	K12H6.3
WBGene00011969	266.405	-0.931274	0.471009	1.97719	0.0480204	0.957077	T23G11.4	T23G11.4
WBGene00013087	35.6894	2.78026	1.40678	-1.97633	0.0481176	0.957077	Y51B9A.5	Y51B9A.5
WBGene00015574	60.8633	2.70938	1.37124	-1.97587	0.04817	0.957077	irg-1	C07G3.2
WBGene00019439	141.773	-1.17473	0.594685	1.97538	0.0482251	0.957077	K06B9.2	K06B9.2
WBGene00017739	1.14328	-3.9213	1.98626	1.97421	0.0483576	0.957077	F23C8.11	F23C8.11
WBGene00020557	517.036	-0.969489	0.491251	1.97351	0.0484374	0.957077	T19B4.3	T19B4.3
WBGene00004268	1054.41	-1.28982	0.653651	1.97325	0.0484666	0.957077	rab-5	F26H9.6
WBGene00171906	1.94504	4.14564	2.10129	-1.97291	0.048506	0.957077	21ur-12442	K08B4.28
WBGene00016014	1086.06	-0.96264	0.488	1.97263	0.0485383	0.957077	C23G10.7	C23G10.7
WBGene00002235	143.022	2.14494	1.0874	-1.97253	0.048549	0.957077	kqt-3	Y54G9A.3
WBGene00018144	108.517	1.64698	0.834959	-1.97253	0.0485493	0.957077	F37C4.4	F37C4.4
WBGene00017885	28.3588	1.67871	0.851423	-1.97166	0.048649	0.957077	dip-2	F28B3.4
WBGene00194703	2106.84	2.61331	1.32545	-1.97164	0.0486502	0.957077	F26B1.8	F26B1.8
WBGene00019163	2274.46	-1.04133	0.528187	1.97151	0.0486651	0.957077	ubxn-6	H06H21.6
WBGene00000121	1276.81	-1.21384	0.61575	1.97132	0.0486875	0.957077	aly-2	F23B2.6
WBGene00017975	2788.19	2.51871	1.27792	-1.97094	0.0487305	0.957077	F32B5.1	F32B5.1
WBGene00016431	103.581	1.816	0.921517	-1.97066	0.048763	0.957077	C35A11.4	C35A11.4
WBGene00005838	1.65939	-4.41339	2.24077	1.96959	0.0488858	0.957077	srw-91	K04F1.4
WBGene00199112	2.65725	4.0632	2.06323	-1.96934	0.048914	0.957077	C08B11.11	C08B11.11
WBGene00018332	86.5821	2.59583	1.31822	-1.96919	0.0489309	0.957077	F42A9.3	F42A9.3
WBGene00000015	242.947	-3.00136	1.52418	1.96916	0.0489351	0.957077	abf-4	Y38H6C.22
WBGene00015854	2.20245	-3.78652	1.92339	1.96868	0.0489902	0.957077	C16C8.17	C16C8.17
WBGene00007657	2.19079	-3.73306	1.89633	1.96857	0.0490021	0.957077	pals-3	C17H1.4
WBGene00016359	69.9962	-2.47864	1.25935	1.96819	0.0490459	0.957077	fbxb-88	C33F10.13
WBGene00000397	1286.13	2.09085	1.06294	-1.96703	0.0491794	0.957077	cdh-5	F08B4.2
WBGene00021614	86.8473	-2.01976	1.02745	1.96581	0.0493207	0.957077	Y47A7.2	Y47A7.2
WBGene00016717	88.0202	-2.11389	1.07543	1.96563	0.0493419	0.957077	math-22	C46F9.1
WBGene00219735	1.71886	-3.36441	1.712	1.96519	0.0493925	0.957077	linc-150	T24D8.18
WBGene00009149	309.358	2.84004	1.44529	-1.96503	0.0494111	0.957077	F26D2.10	F26D2.10
WBGene00194653	44.7298	2.96126	1.50707	-1.96492	0.049424	0.957077	F36H2.6	F36H2.6
WBGene00011512	37.5182	-2.24244	1.14166	1.9642	0.0495072	0.957077	T05H10.8	T05H10.8
WBGene00007126	42.8776	1.21959	0.620923	-1.96415	0.0495122	0.957077	dhcr-7	B0250.9
WBGene00000143	2557.98	-0.88172	0.448906	1.96415	0.0495125	0.957077	apc-2	K06H7.6
WBGene00002297	1389.15	1.43037	0.728421	-1.96366	0.0495694	0.957077	ect-2	T19E10.1
WBGene00044180	65.5285	2.18326	1.11193	-1.96349	0.0495898	0.957077	C47E8.11	C47E8.11
WBGene00006793	921.652	-1.27467	0.649332	1.96305	0.0496408	0.957077	unc-59	W09C5.2
WBGene00007731	396.819	-1.15436	0.58809	1.9629	0.0496577	0.957077	C25G4.3	C25G4.3
WBGene00016796	108.968	1.57554	0.802814	-1.96252	0.0497018	0.957077	cec-2	C50A2.2
WBGene00011761	1770.9	-1.54808	0.788965	1.96217	0.0497432	0.957077	T13H5.8	T13H5.8
WBGene00015873	2.22932	-4.35903	2.22166	1.96206	0.0497553	0.957077	oac-4	C17A2.5
WBGene00020207	521.445	1.46092	0.744691	-1.96178	0.0497876	0.957077	T04B8.5	T04B8.5
WBGene00018719	449.483	1.93491	0.986572	-1.96125	0.0498503	0.957077	F52H2.7	F52H2.7
WBGene00007651	290.887	0.944774	0.481767	-1.96106	0.0498719	0.957077	nra-3	C17G1.4
WBGene00019944	225.194	-1.87953	0.958497	1.96091	0.0498894	0.957077	R07G3.8	R07G3.8
WBGene00018520	400.217	1.50266	0.766361	-1.96077	0.0499054	0.957077	F46H5.4	F46H5.4
WBGene00017039	37.2444	1.77344	0.904497	-1.96069	0.0499153	0.957077	trk-1	D1073.1
WBGene00003754	670.7	-1.92151	0.980187	1.96035	0.0499546	0.957077	nlp-16	T13A10.5
WBGene00014228	238.239	-1.30938	0.667937	1.96033	0.0499568	0.957077	mett-10	ZK1128.2
WBGene00018415	37.1065	1.96287	1.00136	-1.96021	0.0499716	0.957077	nhr-184	F44C8.9
WBGene00022519	133.841	1.41305	0.720897	-1.96012	0.0499816	0.957077	ZC123.4	ZC123.4
WBGene00003876	117.033	1.64992	0.841756	-1.96009	0.0499848	0.957077	pept-2	C06G8.2
WBGene00044071	157.328	1.52528	0.778169	-1.96008	0.049986	0.957077	dhhc-14	D2021.2
WBGene00021943	105.137	1.3226	0.675088	-1.95915	0.0500956	0.957077	Y55F3BR.6	Y55F3BR.6
WBGene00019724	201.957	-1.5513	0.792042	1.9586	0.0501595	0.957077	M02B7.2	M02B7.2
WBGene00022685	2.51797	-2.38824	1.22019	1.95727	0.0503153	0.957077	ZK250.2	ZK250.2
WBGene00015233	427.282	-1.5197	0.776445	1.95726	0.0503172	0.957077	B0511.7	B0511.7
WBGene00012277	193.277	-1.2641	0.645866	1.95722	0.050322	0.957077	ccch-3	W05B10.2
WBGene00018822	3.3894	-3.29662	1.68438	1.95717	0.0503281	0.957077	F54D12.9	F54D12.9
WBGene00020661	1083.53	2.39112	1.22173	-1.95716	0.0503283	0.957077	smz-2	T21G5.4
WBGene00002096	2.92215	3.29103	1.68154	-1.95715	0.0503297	0.957077	ins-13	C17C3.18
WBGene00007047	347.605	1.57404	0.80428	-1.95707	0.0503387	0.957077	wts-1	T20F10.1
WBGene00016892	2030.64	1.93932	0.991136	-1.95666	0.0503874	0.957077	pgph-3	C53A3.2
WBGene00018895	872.208	2.63508	1.34673	-1.95665	0.0503884	0.957077	F55F8.7	F55F8.7
WBGene00007977	969.377	3.18841	1.62975	-1.95638	0.05042	0.957077	gska-3	C36B1.10
WBGene00020713	1035.61	2.43388	1.24424	-1.95612	0.0504509	0.957077	T23B3.5	T23B3.5
WBGene00044391	11.6404	2.10442	1.07589	-1.95599	0.0504666	0.957077	C25H3.15	C25H3.15
WBGene00020691	19.3827	3.55508	1.81762	-1.9559	0.0504775	0.957077	igdb-3	T22E5.3
WBGene00019264	846.713	-1.23368	0.631017	1.95506	0.0505755	0.957077	H35B03.2	H35B03.2
WBGene00195177	5.43074	3.80425	1.94599	-1.95492	0.0505927	0.957077	Y43F8B.25	Y43F8B.25
WBGene00000066	215522	1.70389	0.871642	-1.95481	0.0506058	0.957077	act-4	M03F4.2
WBGene00001018	680.79	-1.08889	0.557078	1.95465	0.0506249	0.957077	dnc-2	C28H8.12
WBGene00003123	618.741	-0.800794	0.409758	1.95431	0.0506647	0.957077	mag-1	R09B3.5
WBGene00015163	299.215	1.45172	0.742844	-1.95427	0.0506691	0.957077	B0361.9	B0361.9
WBGene00022090	1179.62	2.7621	1.41345	-1.95415	0.0506829	0.957077	Y69A2AR.19	Y69A2AR.19
WBGene00013548	32.0424	-1.88814	0.966624	1.95334	0.0507796	0.957077	lury-1	Y75B8A.11
WBGene00019821	1099.64	-1.38459	0.708857	1.95328	0.0507866	0.957077	gtf-2H1	R02D3.3
WBGene00011886	855.311	-1.28175	0.656218	1.95324	0.0507917	0.957077	T21B10.4	T21B10.4
WBGene00015949	142.918	1.98222	1.01505	-1.95283	0.0508403	0.957077	C18A11.3	C18A11.3
WBGene00004885	343.107	-1.04659	0.536046	1.95242	0.0508888	0.957077	smg-7	Y73B6A.4
WBGene00008409	523.099	-1.30651	0.669325	1.95198	0.0509403	0.957077	mpst-1	D2023.5
WBGene00015179	15.5056	2.33902	1.19851	-1.95161	0.0509842	0.957077	B0416.3	B0416.3
WBGene00086569	155.754	1.77155	0.907862	-1.95134	0.0510165	0.957077	F38A6.5	F38A6.5
WBGene00005935	4.81041	-2.36182	1.21055	1.95103	0.0510531	0.957077	srx-44	T10C6.4
WBGene00017221	1.29436	-3.65262	1.87246	1.95071	0.0510921	0.957077	dgn-3	F07G6.1
WBGene00010521	109.581	-3.51802	1.80351	1.95066	0.0510977	0.957077	K03A11.4	K03A11.4
WBGene00017546	2926.61	-1.19315	0.611675	1.95063	0.0511014	0.957077	rpa-1	F18A1.5
WBGene00017720	58.624	1.39284	0.714062	-1.95059	0.0511058	0.957077	F22F7.2	F22F7.2
WBGene00003462	99.171	3.38797	1.73723	-1.95022	0.05115	0.957077	msp-74	F09C12.7
WBGene00008455	810.773	-1.00959	0.517688	1.9502	0.0511524	0.957077	E02H1.1	E02H1.1
WBGene00000955	107.998	1.72816	0.886284	-1.94989	0.0511887	0.957077	des-2	T26H10.1
WBGene00016294	93.5837	-2.29579	1.17744	1.94981	0.0511984	0.957077	C31H2.4	C31H2.4
WBGene00010969	29.3405	3.25368	1.66875	-1.94977	0.0512039	0.957077	R01E6.5	R01E6.5
WBGene00013265	555.554	-1.02682	0.526808	1.94914	0.0512786	0.957077	parn-2	Y57A10A.25
WBGene00235354	105.799	3.98685	2.04619	-1.94843	0.0513639	0.957077	ZK250.14	ZK250.14
WBGene00175036	1.84608	3.46566	1.77872	-1.9484	0.0513671	0.957077	Y71A12B.21	Y71A12B.21
WBGene00006198	8.83861	-3.30967	1.69898	1.94803	0.0514117	0.957077	str-151	T03E6.1
WBGene00020657	21.6164	-2.37235	1.21793	1.94786	0.0514315	0.957077	lgc-53	T21F2.1
WBGene00018169	6.4625	2.17573	1.11705	-1.94776	0.0514438	0.957077	nspb-2	F38A5.12
WBGene00006019	3.72014	-3.57383	1.83503	1.94756	0.0514677	0.957077	srx-128	F55B12.7
WBGene00021888	792.228	-1.20313	0.617879	1.94719	0.0515115	0.957077	manf-1	Y54G2A.23
WBGene00206384	5.75336	2.98885	1.53496	-1.94719	0.0515125	0.957077	D1005.10	D1005.10
WBGene00020833	22.8444	2.17518	1.11767	-1.94616	0.051635	0.957077	T26C12.3	T26C12.3
WBGene00206354	51.2617	-2.58706	1.32945	1.94596	0.0516593	0.957077	F27E5.9	F27E5.9
WBGene00015345	55.8714	1.67604	0.861442	-1.94562	0.0517007	0.957077	C02F5.2	C02F5.2
WBGene00010250	3.34481	-3.7998	1.95311	1.94551	0.0517131	0.957077	F58D12.3	F58D12.3
WBGene00014136	94.0064	2.2027	1.1322	-1.9455	0.0517153	0.957077	ZK896.5	ZK896.5
WBGene00019063	122.87	3.04029	1.56283	-1.94538	0.051729	0.957077	F58F12.3	F58F12.3
WBGene00012343	349.101	1.03645	0.532802	-1.94528	0.0517416	0.957077	W08E3.2	W08E3.2
WBGene00021603	102.293	2.00353	1.03	-1.94518	0.0517538	0.957077	clec-204	Y46H3B.2
WBGene00010976	45.8683	1.44416	0.742683	-1.94452	0.0518325	0.957077	R02D5.1	R02D5.1
WBGene00016117	913.741	0.86711	0.445961	-1.94436	0.0518516	0.957077	NA	NA
WBGene00007187	480.446	-1.17138	0.60254	1.94407	0.0518865	0.957077	tag-342	B0464.8
WBGene00017144	1166.74	-1.04008	0.535048	1.9439	0.0519075	0.957077	brap-2	EEED8.16
WBGene00018674	752.799	-1.10686	0.569485	1.94362	0.0519415	0.957077	F52C9.3	F52C9.3
WBGene00044446	145.543	4.06055	2.08991	-1.94293	0.0520249	0.957077	C06G4.6	C06G4.6
WBGene00219605	6.84315	4.16014	2.14129	-1.94282	0.0520378	0.957077	linc-110	T09A5.22
WBGene00021050	6064.73	1.75228	0.902444	-1.9417	0.0521735	0.957077	W05H9.3	W05H9.3
WBGene00004186	4695.26	-1.66028	0.855734	1.94018	0.0523578	0.957077	prpf-4	F22D6.5
WBGene00198213	30.4293	3.13888	1.61791	-1.94008	0.05237	0.957077	M03F4.12	M03F4.12
WBGene00202359	2.11868	-4.27165	2.20235	1.93959	0.0524298	0.957077	Y95B8A.17	Y95B8A.17
WBGene00008795	2.51011	-3.22671	1.66368	1.9395	0.05244	0.957077	F14D7.8	F14D7.8
WBGene00005104	5.30361	3.47965	1.79412	-1.93947	0.0524439	0.957077	srd-26	T02B5.4
WBGene00007508	745.52	2.17028	1.1192	-1.93914	0.0524849	0.957077	C10C5.4	C10C5.4
WBGene00013429	327.98	2.86451	1.47743	-1.93885	0.052519	0.957077	Y66D12A.3	Y66D12A.3
WBGene00010906	401.337	2.66111	1.37328	-1.93777	0.0526512	0.957077	M88.3	M88.3
WBGene00022516	659.124	-0.720621	0.371898	1.93768	0.0526617	0.957077	mtx-2	ZC97.1
WBGene00011090	314.844	-2.17303	1.12182	1.93705	0.0527393	0.957077	R07B7.6	R07B7.6
WBGene00019126	577.403	-1.09053	0.563023	1.93691	0.0527561	0.957077	sam-4	F59E12.11
WBGene00022002	129.895	2.24208	1.15759	-1.93686	0.0527624	0.957077	Y59E9AR.7	Y59E9AR.7
WBGene00006276	1.5925	-3.77048	1.94677	1.93679	0.0527715	0.957077	str-249	C42D4.12
WBGene00022410	371.576	1.56531	0.808287	-1.93658	0.0527968	0.957077	Y97E10C.1	Y97E10C.1
WBGene00016566	349.477	-1.68299	0.869455	1.93569	0.052906	0.957077	eri-7	C41D11.7
WBGene00005068	2.02987	-3.50594	1.8113	1.93559	0.0529176	0.957077	srb-3	C27D6.8
WBGene00001512	29.0116	2.13089	1.10093	-1.93554	0.052924	0.957077	gab-1	ZC482.1
WBGene00006941	3433.72	1.11541	0.576309	-1.93544	0.0529363	0.957077	wnk-1	C46C2.1
WBGene00020106	65.749	1.82624	0.943582	-1.93543	0.0529377	0.957077	R151.1	R151.1
WBGene00044204	200.72	-1.49788	0.774023	1.93519	0.0529669	0.957077	suds-3	T07C12.14
WBGene00045272	857.048	1.26764	0.655204	-1.93473	0.0530239	0.957077	F59C12.4	F59C12.4
WBGene00005453	1.91975	-4.71971	2.43982	1.93445	0.0530579	0.957077	srh-247	C31B8.13
WBGene00020749	1.98805	-4.81928	2.49134	1.93442	0.0530621	0.957077	srbc-67	T24A6.10
WBGene00010715	24.6776	2.70677	1.39963	-1.93392	0.0531231	0.957077	K09C8.2	K09C8.2
WBGene00017787	28.3348	2.22099	1.14867	-1.93353	0.0531705	0.957077	nhr-141	F25E5.6
WBGene00009058	529.497	2.35341	1.21737	-1.93319	0.0532123	0.957077	F22E12.1	F22E12.1
WBGene00015162	901.29	-1.06677	0.551888	1.93295	0.0532421	0.957077	algn-11	B0361.8
WBGene00013072	1.97518	-4.24946	2.19843	1.93295	0.0532422	0.957077	Y51A2D.1	Y51A2D.1
WBGene00023281	2.52878	-4.25778	2.20315	1.93259	0.0532869	0.957077	F39E9.8	F39E9.8
WBGene00012734	37.6487	1.06152	0.549292	-1.93252	0.0532948	0.957077	Y40B1A.3	Y40B1A.3
WBGene00018523	41.2039	1.35235	0.699784	-1.93252	0.0532954	0.957077	lact-1	F46H5.8
WBGene00000820	168.86	1.9148	0.990922	-1.93234	0.0533179	0.957077	csp-2	Y73B6BL.7
WBGene00004509	346.011	1.90945	0.988574	-1.93152	0.0534184	0.957077	rrf-2	M01G12.12
WBGene00077771	1507.09	-1.04925	0.543348	1.93108	0.053473	0.957077	C41G7.9	C41G7.9
WBGene00044478	117.831	-1.06383	0.550971	1.93082	0.053505	0.957077	K06B9.6	K06B9.6
WBGene00021905	633.278	-1.53376	0.794442	1.93062	0.0535306	0.957077	helq-1	Y55B1AL.3
WBGene00022295	7.54126	-2.6141	1.35407	1.93055	0.0535386	0.957077	cng-2	Y76B12C.1
WBGene00011082	4.95387	-2.46812	1.2785	1.93048	0.0535474	0.957077	R07B1.11	R07B1.11
WBGene00016109	162.929	-1.70329	0.882385	1.93033	0.0535664	0.957077	C25G6.4	C25G6.4
WBGene00011035	274.796	-1.25125	0.648275	1.93012	0.0535924	0.957077	snrp-27	R05D11.7
WBGene00010189	5.39146	3.32275	1.72162	-1.93002	0.0536049	0.957077	F57B1.6	F57B1.6
WBGene00007435	399.417	-1.33236	0.690416	1.9298	0.0536322	0.957077	algn-6	C08B11.8
WBGene00022126	430.625	-1.08598	0.562745	1.92979	0.0536324	0.957077	Y71F9B.2	Y71F9B.2
WBGene00007092	620.6	-1.08765	0.563743	1.92934	0.0536882	0.957077	B0001.7	B0001.7
WBGene00009045	983.12	-1.03323	0.535597	1.92912	0.0537158	0.957077	F22B5.10	F22B5.10
WBGene00005092	12.3536	-2.28123	1.18283	1.92862	0.0537784	0.957077	srd-14	B0547.3
WBGene00021639	489.046	1.98435	1.02891	-1.92859	0.0537815	0.957077	Y47G6A.13	Y47G6A.13
WBGene00077763	25.8688	-2.50837	1.30064	1.92857	0.0537842	0.957077	glb-34	Y57G11B.97
WBGene00005590	3.48507	-3.89671	2.02055	1.92854	0.0537876	0.957077	sri-78	Y27F2A.2
WBGene00012608	15254.3	1.61018	0.835011	-1.92833	0.0538139	0.957077	hphd-1	Y38F1A.6
WBGene00011064	1206.24	-0.929175	0.481913	1.9281	0.0538431	0.957077	adsl-1	R06C7.5
WBGene00022584	21.4802	1.89998	0.985527	-1.92788	0.0538696	0.957077	ZC266.1	ZC266.1
WBGene00005657	134.022	2.40306	1.24651	-1.92783	0.0538759	0.957077	srr-6	C13D9.1
WBGene00010516	500.644	-2.34266	1.21556	1.92724	0.0539503	0.957077	K02E11.7	K02E11.7
WBGene00012235	79.1323	-1.82381	0.946439	1.92703	0.0539762	0.957077	W04A4.6	W04A4.6
WBGene00016373	219.389	-1.35167	0.701476	1.92689	0.0539929	0.957077	swd-2.1	C33H5.6
WBGene00007364	2.96881	3.66392	1.90159	-1.92676	0.0540094	0.957077	stdh-3	C06B3.5
WBGene00004249	470.86	1.1888	0.617174	-1.9262	0.054079	0.957077	pvf-1	Y39A3CL.6
WBGene00000765	716.944	-1.47883	0.767826	1.926	0.0541043	0.957077	coq-5	ZK652.9
WBGene00020717	725.671	-0.927581	0.481642	1.92587	0.0541203	0.957077	mrpl-4	T23B12.2
WBGene00012669	21.1134	-2.83997	1.47512	1.92524	0.0541988	0.957077	Y39B6A.7	Y39B6A.7
WBGene00194914	6.00012	3.51635	1.82723	-1.92442	0.0543017	0.957077	F44D12.16	F44D12.16
WBGene00008151	760.21	-1.32894	0.690617	1.92429	0.0543188	0.957077	rrp-1	C47E12.7
WBGene00021375	51.7416	1.26573	0.657783	-1.92424	0.0543251	0.957077	Y37E11B.2	Y37E11B.2
WBGene00005665	2.4312	-3.31573	1.72315	1.92423	0.0543259	0.957077	sru-2	C33A12.13
WBGene00009557	221.404	-1.61522	0.839582	1.92383	0.0543755	0.957077	mtcu-1	F39B2.7
WBGene00011025	4.19462	-3.32296	1.72771	1.92333	0.0544386	0.957077	R05A10.8	R05A10.8
WBGene00015519	42.4371	1.89383	0.985058	-1.92256	0.0545357	0.957077	doxa-1	C06E1.3
WBGene00010456	498.516	-2.03213	1.057	1.92255	0.0545364	0.957077	K01C8.1	K01C8.1
WBGene00009005	45.8258	2.55055	1.3272	-1.92175	0.0546372	0.957077	F21C3.6	F21C3.6
WBGene00077616	32.8839	-2.44255	1.2714	1.92115	0.0547131	0.957077	F57E7.4	F57E7.4
WBGene00021021	654.927	-0.939473	0.489017	1.92114	0.0547134	0.957077	mrpl-30	W04B5.4
WBGene00009029	14.7323	1.85448	0.965314	-1.92112	0.054717	0.957077	F21H7.3	F21H7.3
WBGene00006760	1491.47	1.42347	0.741019	-1.92096	0.0547362	0.957077	unc-23	H14N18.1
WBGene00006441	75.3375	2.22628	1.15898	-1.92089	0.0547453	0.957077	cpna-4	Y73F8A.19
WBGene00013511	2.41635	-3.64922	1.90063	1.92001	0.0548567	0.957077	Y71A12B.15	Y71A12B.15
WBGene00006659	3.65344	-3.65482	1.90416	1.91939	0.0549356	0.957077	twk-4	ZK1067.5
WBGene00235113	172.751	-3.54106	1.84495	1.91932	0.0549437	0.957077	ZK105.12	ZK105.12
WBGene00008216	21.4657	2.04791	1.06742	-1.91857	0.0550392	0.957077	mec-19	C49G9.1
WBGene00009956	294.883	3.0576	1.59385	-1.91837	0.0550637	0.957077	F53B2.5	F53B2.5
WBGene00017983	137.111	1.48289	0.773098	-1.91811	0.0550969	0.957077	F32D1.3	F32D1.3
WBGene00005407	4.1451	5.23574	2.73029	-1.91765	0.0551558	0.957077	srh-194	F47D2.10
WBGene00014135	161.133	2.30411	1.20169	-1.91739	0.0551881	0.957077	ZK896.4	ZK896.4
WBGene00009491	19.2575	3.32405	1.73367	-1.91735	0.0551933	0.957077	F36G9.15	F36G9.15
WBGene00020627	645.279	2.27452	1.18678	-1.91655	0.0552951	0.957077	T20F5.5	T20F5.5
WBGene00010114	229.21	3.18445	1.66177	-1.9163	0.055327	0.957077	F55D12.6	F55D12.6
WBGene00008683	522.213	-0.79562	0.415242	1.91604	0.0553599	0.957077	repo-1	F11A10.2
WBGene00021774	2.90188	-5.37278	2.8042	1.91598	0.0553678	0.957077	fbxb-43	Y51H7BR.2
WBGene00007101	1789.48	-1.02935	0.537295	1.91581	0.0553897	0.957077	B0024.11	B0024.11
WBGene00006515	618.656	-1.27683	0.666549	1.91558	0.0554183	0.957077	txdc-9	C05D11.3
WBGene00021556	648.86	1.83897	0.960237	-1.91512	0.0554773	0.957077	Y45G5AM.3	Y45G5AM.3
WBGene00010044	7811.69	-1.92985	1.00772	1.91506	0.0554846	0.957077	F54C9.9	F54C9.9
WBGene00019005	615.025	-1.21518	0.634621	1.91482	0.0555159	0.957077	F57B10.8	F57B10.8
WBGene00015041	113.286	2.42121	1.26451	-1.91474	0.055526	0.957077	cyp-34A6	B0213.11
WBGene00016974	34.5186	2.30693	1.20493	-1.91458	0.0555458	0.957077	lron-15	C56E6.6
WBGene00004296	9948.96	-1.779	0.929226	1.9145	0.0555562	0.957077	rad-50	T04H1.4
WBGene00003006	221.513	1.49282	0.780061	-1.91372	0.0556557	0.957077	lin-17	Y71F9B.5
WBGene00003451	12.2658	3.19421	1.66918	-1.91363	0.0556668	0.957077	msp-58	ZK354.10
WBGene00001996	749.987	-0.927538	0.484819	1.91316	0.0557274	0.957077	hpl-2	K01G5.2
WBGene00011359	1.85857	-4.71705	2.46565	1.91311	0.0557343	0.957077	lgc-17	T01H10.6
WBGene00001392	884.028	-2.22584	1.16384	1.91249	0.0558128	0.957077	far-8	K02F3.3
WBGene00012569	42.9523	-1.72486	0.901923	1.91243	0.0558215	0.957077	fbxc-46	Y37H2A.9
WBGene00044724	196.061	-2.28857	1.19677	1.91229	0.0558386	0.957077	R02E4.3	R02E4.3
WBGene00009140	517.827	-0.951239	0.497513	1.91199	0.055878	0.957077	F26A3.1	F26A3.1
WBGene00007983	77.8526	1.21577	0.635927	-1.9118	0.0559013	0.957077	C36E8.4	C36E8.4
WBGene00012694	487.076	-1.00118	0.523753	1.91154	0.0559351	0.957077	gtf-2F2	Y39B6A.36
WBGene00012992	379.977	-1.59718	0.835588	1.91145	0.055947	0.957077	mrpl-20	Y48C3A.10
WBGene00005694	2.07056	-4.78405	2.50285	1.91144	0.0559478	0.957077	sru-31	C50C10.4
WBGene00006787	2745.95	1.22331	0.639998	-1.91143	0.0559495	0.957077	unc-52	ZC101.2
WBGene00010955	1.79508	-3.63109	1.90022	1.91088	0.05602	0.957077	M199.7	M199.7
WBGene00009546	1.40402	-3.79532	1.98625	1.91079	0.056031	0.957077	fbxb-3	F38H4.2
WBGene00022885	658.632	-1.32854	0.695478	1.91025	0.0561008	0.957077	ZK1248.19	ZK1248.19
WBGene00044312	123.134	2.46643	1.29143	-1.90985	0.0561527	0.957077	K04C2.8	K04C2.8
WBGene00001028	1004.1	-1.22694	0.642648	1.90919	0.0562375	0.957077	dnj-10	F22B7.5
WBGene00010854	1.60672	-3.74559	1.96253	1.90856	0.0563194	0.957077	M04C7.3	M04C7.3
WBGene00008118	3030.92	-1.44622	0.757818	1.9084	0.0563394	0.957077	madf-8	C46F11.3
WBGene00017647	766.295	1.96404	1.02916	-1.9084	0.05634	0.957077	F20H11.4	F20H11.4
WBGene00019356	24.6601	3.10668	1.62829	-1.90795	0.0563981	0.957077	K03B4.6	K03B4.6
WBGene00018317	591.502	-1.47934	0.775383	1.90789	0.0564058	0.957077	F41H10.4	F41H10.4
WBGene00018348	19.3699	-2.4716	1.29554	1.90777	0.0564215	0.957077	F42C5.6	F42C5.6
WBGene00004267	286.301	-1.79026	0.938436	1.9077	0.0564297	0.957077	rab-3	C18A3.6
WBGene00009759	271.339	2.06749	1.08388	-1.90749	0.0564566	0.957077	ttr-12	F46B3.4
WBGene00003390	868.145	-0.901695	0.472748	1.90735	0.0564754	0.957077	mog-2	H20J04.8
WBGene00021139	1.7754	-4.60708	2.41546	1.90733	0.0564778	0.957077	clec-128	W10G11.6
WBGene00009558	652.547	1.71805	0.901173	-1.90646	0.0565908	0.957077	F39B2.8	F39B2.8
WBGene00019937	216.172	-1.70664	0.89545	1.9059	0.056663	0.957077	R07E4.3	R07E4.3
WBGene00008419	1391.31	1.15589	0.606652	-1.90537	0.0567325	0.957077	wdr-23	D2030.9
WBGene00012064	2.60378	-4.70565	2.46975	1.90531	0.0567395	0.957077	fbxb-115	T26H2.2
WBGene00045193	1.87878	-4.15122	2.17906	1.90505	0.056774	0.957077	F53B2.10	F53B2.10
WBGene00018627	3.72998	3.08278	1.6187	-1.90447	0.0568484	0.957077	F49D11.3	F49D11.3
WBGene00017394	19.4935	-2.16755	1.13828	1.90423	0.0568806	0.957077	cal-8	F12A10.5
WBGene00007066	2.90527	-3.33414	1.7514	1.9037	0.0569492	0.957077	3R5.2	3R5.2
WBGene00015344	1398.21	1.24358	0.653393	-1.90327	0.0570058	0.957077	nra-4	C02E11.1
WBGene00010790	51487.2	1.76829	0.929086	-1.90326	0.0570069	0.957077	sodh-1	K12G11.3
WBGene00196644	3.1595	-5.43189	2.85426	1.90308	0.0570299	0.957077	K08H10.15	K08H10.15
WBGene00022884	4.92588	2.64149	1.38823	-1.90278	0.0570697	0.957077	ZK1248.17	ZK1248.17
WBGene00021725	2.53167	-4.22614	2.22122	1.90263	0.0570894	0.957077	bath-9	Y49F6C.3
WBGene00011919	592.151	2.51894	1.32405	-1.90245	0.0571121	0.957077	T22C1.9	T22C1.9
WBGene00015092	379.978	-0.92835	0.488045	1.90218	0.0571477	0.957077	mrpl-47	B0261.4
WBGene00020826	11.832	2.78089	1.46228	-1.90175	0.0572039	0.957077	T26A8.3	T26A8.3
WBGene00013227	236.734	1.66758	0.877019	-1.90141	0.0572477	0.957077	Y56A3A.6	Y56A3A.6
WBGene00022044	557.947	-1.03009	0.541817	1.90118	0.0572788	0.957077	dpm-1	Y66H1A.2
WBGene00000669	4421.94	1.38878	0.730681	-1.90067	0.0573454	0.957077	col-94	W05B2.1
WBGene00005908	1.81209	-4.10004	2.15718	1.90065	0.0573477	0.957077	srx-17	F55B12.8
WBGene00021192	807.626	-1.29583	0.681899	1.90032	0.0573908	0.957077	Y14H12B.2	Y14H12B.2
WBGene00012240	5.02801	-2.13579	1.12424	1.89977	0.0574636	0.957077	W04A8.5	W04A8.5
WBGene00004985	1523.67	-1.13145	0.59561	1.89964	0.0574798	0.957077	spo-11	T05E11.4
WBGene00018355	39.3079	-2.39562	1.2611	1.89963	0.0574812	0.957077	ceh-86	F42G2.6
WBGene00020110	2497.99	-1.12013	0.589691	1.89951	0.057497	0.957077	hsp-75	R151.7
WBGene00002915	1003.97	1.55714	0.820053	-1.89883	0.0575868	0.957077	let-805	H19M22.2
WBGene00194643	64.8998	2.30652	1.21482	-1.89865	0.0576106	0.957077	C48D1.9	C48D1.9
WBGene00017281	18.5448	2.11485	1.11406	-1.89832	0.0576541	0.957077	F09D12.2	F09D12.2
WBGene00020898	77.0629	2.75741	1.45273	-1.89809	0.0576837	0.957077	lido-16	T28D9.9
WBGene00022110	643.394	1.97162	1.03892	-1.89776	0.0577281	0.957077	Y71F9AL.4	Y71F9AL.4
WBGene00003708	2.76794	-4.73032	2.49267	1.89769	0.0577368	0.957077	nhr-118	F13A2.8
WBGene00018170	14.6151	1.43825	0.757952	-1.89755	0.0577558	0.957077	nspb-1	F38A5.14
WBGene00013415	131.168	1.68535	0.888182	-1.89753	0.0577579	0.957077	ilcr-1	Y64G10A.6
WBGene00044003	99.5545	3.5165	1.8535	-1.89722	0.0577991	0.957077	Y41E3.18	Y41E3.18
WBGene00012171	18.7403	3.37233	1.77783	-1.89688	0.0578441	0.957077	W01B6.4	W01B6.4
WBGene00009822	2.5997	3.3044	1.74221	-1.89668	0.0578708	0.957077	clec-113	F47G4.1
WBGene00006803	791.652	1.74114	0.918079	-1.8965	0.0578939	0.957077	unc-70	K11C4.3
WBGene00012645	753.842	-1.08191	0.570492	1.89645	0.0579011	0.957077	mrpl-22	Y39A1A.6
WBGene00020497	118.855	-2.19353	1.15668	1.8964	0.0579067	0.957077	T14A8.2	T14A8.2
WBGene00017989	2454.49	-1.39904	0.737742	1.89638	0.0579104	0.957077	nol-10	F32E10.1
WBGene00020616	54.0987	-2.45946	1.29706	1.89618	0.0579357	0.957077	T20D4.10	T20D4.10
WBGene00021036	1847.09	1.70275	0.898002	-1.89615	0.0579402	0.957077	W05F2.4	W05F2.4
WBGene00016634	35.4039	2.83931	1.49748	-1.89606	0.0579516	0.957077	C44B11.4	C44B11.4
WBGene00019746	23.8844	-2.42332	1.27821	1.89586	0.0579781	0.957077	M03A1.3	M03A1.3
WBGene00044642	1.85965	-4.15967	2.19417	1.89578	0.0579886	0.957077	clec-69	F56D6.15
WBGene00008744	410.335	1.65219	0.871718	-1.89533	0.0580491	0.957077	F13D12.10	F13D12.10
WBGene00006137	2.86502	-4.28864	2.26277	1.8953	0.0580524	0.957077	str-77	W06D12.4
WBGene00021398	5989.8	2.59039	1.36679	-1.89523	0.0580615	0.957077	Y38C1AA.7	Y38C1AA.7
WBGene00001564	14102.6	1.64087	0.865797	-1.89521	0.0580644	0.957077	icl-1	C05E4.9
WBGene00044122	440.225	2.9679	1.56616	-1.89502	0.0580895	0.957077	T28B8.6	T28B8.6
WBGene00010045	189.815	-2.34301	1.23656	1.89479	0.0581208	0.957077	F54C9.11	F54C9.11
WBGene00045195	1.51943	-3.436	1.81374	1.89443	0.0581674	0.957077	F53F4.17	F53F4.17
WBGene00011385	8.25814	3.00156	1.58522	-1.89347	0.0582958	0.957077	T02G6.2	T02G6.2
WBGene00206530	7.51897	3.12947	1.65293	-1.89329	0.0583187	0.957077	Y52B11A.19	Y52B11A.19
WBGene00235254	41.5877	2.36548	1.24966	-1.89289	0.0583722	0.957077	F49D11.14	F49D11.14
WBGene00015133	489.519	-1.36487	0.721054	1.89288	0.0583741	0.957077	mrpl-11	B0303.15
WBGene00022162	187.698	2.44111	1.28969	-1.89279	0.0583854	0.957077	Y71G12B.27	Y71G12B.27
WBGene00004504	3634.59	-1.2113	0.639989	1.89269	0.0583997	0.957077	rpt-4	F23F1.8
WBGene00013983	1841.84	-1.16673	0.616458	1.89264	0.0584062	0.957077	ZK512.2	ZK512.2
WBGene00004945	308.687	1.31577	0.695379	-1.89216	0.05847	0.957077	sop-2	C50E10.4
WBGene00021378	2757.32	-1.72667	0.912741	1.89174	0.058526	0.957077	Y37E11B.6	Y37E11B.6
WBGene00000977	545.607	1.93727	1.02407	-1.89174	0.0585261	0.957077	dhs-14	R05D8.8
WBGene00006695	31.518	2.18174	1.15333	-1.89169	0.0585329	0.957077	twk-45	Y71H2AM.22
WBGene00199761	3.16898	2.95472	1.56195	-1.89168	0.058533	0.957077	C23H4.12	C23H4.12
WBGene00009592	352.746	2.97114	1.57097	-1.89128	0.0585871	0.957077	F40F12.3	F40F12.3
WBGene00019314	6.94822	-3.2252	1.70538	1.8912	0.0585979	0.957077	K02E7.10	K02E7.10
WBGene00013939	7.95898	-2.64334	1.39805	1.89074	0.0586592	0.957077	ZK218.5	ZK218.5
WBGene00013018	861.216	-1.26993	0.671689	1.89065	0.0586715	0.957077	Y48G10A.1	Y48G10A.1
WBGene00002175	296.214	1.4801	0.78306	-1.89015	0.0587374	0.957077	jac-1	Y105C5B.21
WBGene00043069	1.27157	-3.41628	1.8075	1.89006	0.0587505	0.957077	F20D6.12	F20D6.12
WBGene00044609	181.166	-1.15616	0.611857	1.88958	0.0588135	0.957077	tbcc-1	Y71H2AM.24
WBGene00018548	4953.13	2.91742	1.54408	-1.88943	0.0588346	0.957077	clec-79	F47C12.4
WBGene00018380	118.088	1.49937	0.793806	-1.88884	0.0589131	0.957077	decr-1.1	F43C11.3
WBGene00000233	228.567	-1.38003	0.730679	1.8887	0.0589322	0.957077	avr-15	R11G10.1
WBGene00013457	52.9696	2.26542	1.19971	-1.88831	0.0589844	0.957077	paqr-3	Y67A10A.8
WBGene00044447	315.803	3.40534	1.80384	-1.88782	0.0590496	0.957077	ZK688.10	ZK688.10
WBGene00022405	1.92742	-3.75221	1.98842	1.88703	0.0591561	0.957077	srsx-6	Y97E10B.3
WBGene00003641	1.87655	-4.69545	2.48831	1.887	0.0591598	0.957077	nhr-51	K06B4.1
WBGene00010324	173.306	2.8375	1.5038	-1.88689	0.0591746	0.957077	F59C6.3	F59C6.3
WBGene00044452	178.767	1.67891	0.889829	-1.88678	0.0591896	0.957077	Y102E9.5	Y102E9.5
WBGene00016602	336.221	-0.918621	0.486877	1.88676	0.0591924	0.957077	mus-81	C43E11.2
WBGene00018253	1399.17	2.37614	1.25947	-1.88662	0.059211	0.957077	F40H6.1	F40H6.1
WBGene00006560	2.96928	-5.34085	2.83107	1.88651	0.0592256	0.957077	tbx-41	T26C11.1
WBGene00044008	914.566	-1.12127	0.594535	1.88596	0.0592999	0.957077	gip-2	C45G3.5
WBGene00012591	70.4065	1.42881	0.757621	-1.88592	0.0593053	0.957077	nspe-1	Y38E10A.13
WBGene00011430	72.8199	-1.83209	0.971574	1.88569	0.0593366	0.957077	T04C12.8	T04C12.8
WBGene00007061	343.382	1.82216	0.966308	-1.88569	0.0593367	0.957077	NA	NA
WBGene00022150	516.228	-1.11772	0.59275	1.88565	0.0593426	0.957077	Y71G12B.10	Y71G12B.10
WBGene00008970	48.1667	2.09859	1.11298	-1.88556	0.0593548	0.957077	F20C5.5	F20C5.5
WBGene00006552	13.3623	3.89337	2.06493	-1.88547	0.0593665	0.957077	tbx-33	Y66A7A.8
WBGene00007942	760.179	-1.41638	0.751212	1.88546	0.0593674	0.957077	idh-2	C34F6.8
WBGene00010186	2.49348	-3.99589	2.1199	1.88494	0.0594375	0.957417	nhr-283	F57A10.6
WBGene00003030	914.705	1.05267	0.558658	-1.88429	0.0595261	0.957417	lin-45	Y73B6A.5
WBGene00001331	3105.2	1.11132	0.589926	-1.88383	0.0595873	0.957417	erd-2.1	F09B9.3
WBGene00000546	398.046	2.82363	1.49951	-1.88304	0.0596946	0.957417	clp-6	Y77E11A.10
WBGene00200138	4.14036	3.99552	2.12206	-1.88285	0.0597205	0.957417	F15A8.11	F15A8.11
WBGene00021948	556.37	2.3611	1.25406	-1.88276	0.0597327	0.957417	kvs-5	Y55F3C.3
WBGene00220007	5.57703	4.17253	2.21647	-1.88251	0.059767	0.957417	K06A4.15	K06A4.15
WBGene00011747	1652.12	-1.23442	0.655842	1.88219	0.0598097	0.957417	sna-2	T13F2.7
WBGene00018420	1816.89	-1.48019	0.786543	1.8819	0.0598501	0.957417	F44E2.7	F44E2.7
WBGene00219274	5.76325	2.94567	1.56534	-1.88181	0.0598618	0.957417	T25G12.13	T25G12.13
WBGene00044318	360.431	-1.24863	0.663712	1.88128	0.0599341	0.957417	tag-267	W06E11.2
WBGene00007976	47.841	1.58824	0.844293	-1.88115	0.0599522	0.957417	C36B1.9	C36B1.9
WBGene00020084	1436.28	2.50536	1.33203	-1.88085	0.0599916	0.957417	R105.1	R105.1
WBGene00014083	632.334	-1.27038	0.67544	1.88082	0.0599964	0.957417	ZK795.3	ZK795.3
WBGene00044754	4.13753	-3.85267	2.04858	1.88065	0.0600192	0.957417	Y119C1B.12	Y119C1B.12
WBGene00017757	346.367	-1.40337	0.746324	1.88038	0.060056	0.957417	bra-2	F23H11.1
WBGene00000663	56.3505	2.82099	1.50026	-1.88034	0.0600618	0.957417	col-88	W05G11.3
WBGene00001708	359.967	1.06243	0.565155	-1.87989	0.0601228	0.957417	grk-1	F19C6.1
WBGene00018208	533.776	0.722473	0.384323	-1.87986	0.0601274	0.957417	F39G3.3	F39G3.3
WBGene00022801	440.117	1.71208	0.910802	-1.87975	0.0601426	0.957417	pcp-5	ZK688.6
WBGene00019002	1158.18	-1.03898	0.552745	1.87968	0.0601522	0.957417	syp-6	F57B10.4
WBGene00006287	3.18519	-3.03177	1.61344	1.87906	0.0602358	0.957542	str-261	W09D6.2
WBGene00013958	543.453	-1.29706	0.690285	1.87902	0.0602418	0.957542	nol-16	ZK265.6
WBGene00044511	3.90181	2.92095	1.55527	-1.8781	0.0603678	0.957542	clec-181	Y59H11AR.5
WBGene00196962	2.93553	4.08122	2.17344	-1.87777	0.0604126	0.957542	H34C03.18	H34C03.18
WBGene00016766	7.2503	1.82243	0.970589	-1.87765	0.0604291	0.957542	C49C8.2	C49C8.2
WBGene00017487	104.917	1.59941	0.852005	-1.87723	0.0604862	0.957542	F15E6.6	F15E6.6
WBGene00003040	912.117	1.04257	0.555416	-1.8771	0.0605046	0.957542	lin-59	T12F5.4
WBGene00019675	4.03436	-4.7196	2.51439	1.87703	0.0605138	0.957542	K12D9.1	K12D9.1
WBGene00016245	513.871	-1.51701	0.808197	1.87702	0.0605148	0.957542	rbmx-2	C30B5.4
WBGene00003600	548.81	1.31327	0.699679	-1.87696	0.0605238	0.957542	nhr-1	R09G11.2
WBGene00001740	395.201	-1.18635	0.632162	1.87666	0.0605646	0.957612	gro-1	ZC395.6
WBGene00012174	19.6225	3.36865	1.79566	-1.876	0.0606553	0.957902	W01B6.8	W01B6.8
WBGene00004301	61.0674	-2.89329	1.54238	1.87586	0.0606741	0.957902	ram-5	T24C2.1
WBGene00018830	415.472	-1.25309	0.668074	1.87567	0.0607007	0.957902	ska-3	F54E7.8
WBGene00010466	31.7508	2.39189	1.27564	-1.87506	0.0607851	0.957902	K01D12.7	K01D12.7
WBGene00020496	796.166	1.23922	0.660906	-1.87503	0.0607886	0.957902	spat-3	T13H2.5
WBGene00016055	178.347	-1.24994	0.666688	1.87485	0.0608135	0.957902	C24D10.4	C24D10.4
WBGene00018728	20.2784	2.43275	1.29769	-1.87467	0.0608377	0.957902	frpr-8	F53A9.5
WBGene00008566	50.0204	1.97411	1.05323	-1.87434	0.0608838	0.958055	acox-1.3	F08A8.3
WBGene00016955	936.942	-1.22103	0.651589	1.87392	0.0609415	0.958088	perm-5	C55C3.5
WBGene00009714	150.599	2.65759	1.41829	-1.8738	0.0609587	0.958088	F44G4.5	F44G4.5
WBGene00017828	708.675	-1.18008	0.630066	1.87294	0.0610767	0.95868	F26F4.6	F26F4.6
WBGene00001463	61.2743	2.69794	1.44064	-1.87275	0.0611036	0.95868	flp-20	E01H11.3
WBGene00008533	609.257	-0.808516	0.431744	1.87268	0.0611132	0.95868	F02E9.10	F02E9.10
WBGene00007060	451.756	2.73339	1.45978	-1.87247	0.061142	0.95868	wht-6	T26A5.1
WBGene00021995	327.427	2.64936	1.41557	-1.87159	0.0612637	0.959166	Y59E9AL.5	Y59E9AL.5
WBGene00013372	1.95673	-4.6946	2.50863	1.87138	0.0612928	0.959166	Y61B8B.2	Y61B8B.2
WBGene00044205	420.997	2.20165	1.17672	-1.871	0.0613447	0.959166	T13F3.8	T13F3.8
WBGene00016825	1041.56	2.88226	1.54051	-1.87098	0.0613482	0.959166	C50E10.1	C50E10.1
WBGene00011066	1200.74	-1.20722	0.645695	1.86965	0.0615331	0.959166	ztf-15	R06C7.9
WBGene00017850	84.829	-1.86082	0.99531	1.86959	0.0615407	0.959166	F27B10.1	F27B10.1
WBGene00011274	574.971	-1.08045	0.577909	1.86959	0.0615411	0.959166	R53.5	R53.5
WBGene00018531	197.503	2.70935	1.44955	-1.86909	0.0616098	0.959166	F47B3.7	F47B3.7
WBGene00019923	2.62079	-5.21507	2.79062	1.86879	0.0616522	0.959166	fbxc-29	R07C3.7
WBGene00004831	520.517	1.16525	0.6237	-1.86829	0.061722	0.959166	slo-2	F08B12.3
WBGene00003644	63.0351	-2.8131	1.50575	1.86824	0.0617286	0.959166	nhr-54	F36D3.2
WBGene00007399	3.10326	-4.22649	2.2623	1.86822	0.061731	0.959166	clec-162	C07A9.1
WBGene00007912	919.062	-1.1324	0.606312	1.86769	0.0618048	0.959166	figo-1	C34B7.2
WBGene00044540	30.7829	-1.95119	1.04512	1.86695	0.061908	0.959166	NA	NA
WBGene00005895	4.3038	3.89511	2.08672	-1.86662	0.061955	0.959166	srx-4	Y49C4A.5
WBGene00005449	2.95281	-4.76711	2.55405	1.86649	0.061973	0.959166	srh-243	F37B4.3
WBGene00003524	32.5761	1.9295	1.0339	-1.86623	0.0620093	0.959166	nas-5	T23H4.3
WBGene00006053	12809.1	2.869	1.53746	-1.86606	0.0620333	0.959166	ssq-4	T28H11.1
WBGene00004901	295.662	3.03144	1.62486	-1.86566	0.0620889	0.959166	snf-2	F55H12.1
WBGene00022689	85.7583	3.22215	1.72765	-1.86504	0.0621756	0.959166	math-48	ZK250.6
WBGene00015227	18.7634	1.77277	0.950698	-1.86471	0.0622227	0.959166	ddn-1	B0507.10
WBGene00004752	1199.55	-1.43352	0.76892	1.86433	0.0622747	0.959166	sec-5	T23G7.4
WBGene00008086	5.48957	-3.14454	1.68705	1.86392	0.0623325	0.959166	C44C10.5	C44C10.5
WBGene00012136	220.4	0.933373	0.50079	-1.8638	0.0623498	0.959166	T28F4.1	T28F4.1
WBGene00018357	1023.44	-1.04386	0.560143	1.86357	0.0623823	0.959166	moc-3	F42G8.6
WBGene00014179	1959.32	2.6427	1.41835	-1.86321	0.0624325	0.959166	ZK1010.5	ZK1010.5
WBGene00010236	34.5483	-1.84929	0.992728	1.86283	0.0624859	0.959166	F58B4.3	F58B4.3
WBGene00009771	2642.49	-1.48501	0.797202	1.86278	0.0624932	0.959166	F46B6.6	F46B6.6
WBGene00044151	10.6635	3.81206	2.0476	-1.86173	0.0626418	0.959166	W04G3.12	W04G3.12
WBGene00019112	44.8125	2.54248	1.36598	-1.86129	0.0627033	0.959166	F59E11.6	F59E11.6
WBGene00003074	1234.89	-1.32137	0.709971	1.86116	0.0627211	0.959166	lars-2	ZK524.3
WBGene00195142	19.1134	-1.34946	0.725074	1.86114	0.0627242	0.959166	M110.10	M110.10
WBGene00013128	741.626	-1.40371	0.754224	1.86113	0.0627255	0.959166	dxbp-1	Y52B11A.9
WBGene00195246	3.22378	2.9401	1.57976	-1.86111	0.0627292	0.959166	ZK546.19	ZK546.19
WBGene00021364	3.08064	-4.21649	2.26586	1.86088	0.0627612	0.959166	Y37E11AL.9	Y37E11AL.9
WBGene00018641	45.8677	1.98798	1.06831	-1.86086	0.0627634	0.959166	F49E10.4	F49E10.4
WBGene00017005	255.57	-1.07124	0.575782	1.8605	0.0628154	0.959166	D1007.8	D1007.8
WBGene00006816	264.018	1.34271	0.721843	-1.86011	0.0628704	0.959166	unc-84	F54B11.3
WBGene00003822	588.383	0.971147	0.522104	-1.86006	0.0628764	0.959166	nsy-1	F59A6.1
WBGene00010179	16.957	2.39215	1.28643	-1.85952	0.0629531	0.959166	F57A8.4	F57A8.4
WBGene00021235	211.508	2.02334	1.08817	-1.85939	0.0629725	0.959166	Y19D10B.6	Y19D10B.6
WBGene00003537	2.7255	-4.15845	2.23652	1.85934	0.0629788	0.959166	nas-18	K03B8.3
WBGene00194692	150.935	-2.14865	1.15573	1.85913	0.0630091	0.959166	T02C12.5	T02C12.5
WBGene00012100	276.048	1.5136	0.814395	-1.85856	0.0630893	0.959166	sipa-1	T27F2.2
WBGene00002016	567.99	1.79186	0.964126	-1.85853	0.0630934	0.959166	hsp-16.2	Y46H3A.3
WBGene00005531	4.44145	3.67051	1.97536	-1.85815	0.0631481	0.959166	sri-19	Y69E1A.6
WBGene00018394	213.611	2.47753	1.33341	-1.85805	0.0631625	0.959166	F43E2.6	F43E2.6
WBGene00007823	477.436	2.94832	1.58699	-1.85781	0.0631966	0.959166	C30H6.5	C30H6.5
WBGene00000047	48.0857	2.53318	1.36374	-1.85753	0.0632358	0.959166	acr-8	ZC504.2
WBGene00014197	1564.09	2.7442	1.47748	-1.85735	0.063261	0.959166	ZK1053.2	ZK1053.2
WBGene00021692	85.0688	-1.19625	0.644224	1.85689	0.0633265	0.959166	Y48G8AL.15	Y48G8AL.15
WBGene00017814	36.2273	2.38456	1.28438	-1.85658	0.0633703	0.959166	F26A10.2	F26A10.2
WBGene00000767	1631.46	-1.23788	0.666896	1.85618	0.0634284	0.959166	coq-8	C35D10.4
WBGene00021871	277.484	2.2514	1.21297	-1.85611	0.0634379	0.959166	dml-1	Y54G2A.5
WBGene00013711	104.139	2.01352	1.08488	-1.85598	0.0634565	0.959166	Y106G6G.2	Y106G6G.2
WBGene00012876	1.55638	-4.47269	2.41004	1.85585	0.0634743	0.959166	Y45F10B.15	Y45F10B.15
WBGene00008706	295.646	2.19381	1.18248	-1.85527	0.0635583	0.959166	gba-3	F11E6.1
WBGene00007529	276.995	-0.944158	0.50916	1.85434	0.06369	0.959166	C11H1.3	C11H1.3
WBGene00015193	273.974	3.17818	1.71393	-1.85432	0.0636936	0.959166	clec-117	B0432.12
WBGene00011279	224.655	0.947046	0.510777	-1.85413	0.0637212	0.959166	asd-1	R74.5
WBGene00006094	2.62318	-4.64565	2.50617	1.85369	0.0637839	0.959166	str-28	F25E5.12
WBGene00016973	199.453	2.38438	1.28661	-1.85322	0.0638505	0.959166	abch-1	C56E6.5
WBGene00194696	3.18462	-2.63504	1.42199	1.85307	0.0638728	0.959166	EEED8.18	EEED8.18
WBGene00001915	2153.35	1.00102	0.540357	-1.85252	0.0639513	0.959166	his-41	C50F4.5
WBGene00016565	18.7913	2.30093	1.24209	-1.85247	0.0639589	0.959166	C41D11.6	C41D11.6
WBGene00021016	120.073	3.10432	1.6758	-1.85244	0.0639623	0.959166	W03G9.5	W03G9.5
WBGene00010540	126.201	1.58387	0.855321	-1.85178	0.0640577	0.959166	K03H1.5	K03H1.5
WBGene00020240	39.7854	-4.39265	2.37236	1.8516	0.0640835	0.959166	T05B4.9	T05B4.9
WBGene00194835	8.17726	3.49175	1.88588	-1.85153	0.0640938	0.959166	Y17G9B.11	Y17G9B.11
WBGene00020516	1953.11	1.7828	0.96292	-1.85146	0.0641039	0.959166	T15B7.1	T15B7.1
WBGene00007627	1040.76	-1.33017	0.71859	1.85108	0.0641575	0.959166	ccdc-55	C16C10.6
WBGene00014189	42.8787	2.5954	1.40245	-1.85062	0.0642249	0.959166	nhr-245	ZK1025.10
WBGene00198874	1.96979	-4.15307	2.24462	1.85023	0.0642803	0.959166	T04F3.7	T04F3.7
WBGene00009874	3.03356	4.13567	2.23589	-1.84967	0.0643611	0.959166	F49C12.4	F49C12.4
WBGene00009930	78.8748	1.61907	0.875681	-1.84893	0.0644686	0.959166	F52D10.2	F52D10.2
WBGene00019662	2.04344	-3.61715	1.95678	1.84852	0.0645266	0.959166	K11H12.6	K11H12.6
WBGene00003170	46.7915	1.82885	0.989483	-1.84828	0.0645613	0.959166	mec-6	W02D3.3
WBGene00012969	12.5288	1.95509	1.058	-1.84791	0.0646148	0.959166	Y48A6B.8	Y48A6B.8
WBGene00001684	2531.74	1.09187	0.590878	-1.84788	0.0646191	0.959166	gpd-2	K10B3.8
WBGene00007231	26.2238	-2.83646	1.53541	1.84737	0.0646942	0.959166	C01G10.4	C01G10.4
WBGene00011976	491.101	-0.931935	0.50448	1.84732	0.0647011	0.959166	chmp-7	T24B8.2
WBGene00012698	1621.48	-1.24581	0.674413	1.84725	0.064711	0.959166	sws-1	Y39B6A.40
WBGene00007137	757.166	-1.11971	0.606221	1.84704	0.0647416	0.959166	lcmt-1	B0285.4
WBGene00016626	245.996	2.03859	1.1043	-1.84604	0.0648858	0.959166	clhm-1	C44B7.4
WBGene00002123	111.629	2.17305	1.17725	-1.84586	0.0649118	0.959166	inx-1	C16E9.4
WBGene00003745	59.2789	1.60581	0.870158	-1.84542	0.0649758	0.959166	nlp-7	F18E9.2
WBGene00008400	3368.04	-1.27142	0.68898	1.84537	0.0649835	0.959166	drh-3	D2005.5
WBGene00022583	983.422	-1.08913	0.590199	1.84537	0.0649844	0.959166	mrps-18A	ZC262.8
WBGene00017612	8.35965	2.1909	1.18738	-1.84516	0.0650143	0.959166	F19G12.4	F19G12.4
WBGene00010773	232.662	-2.45333	1.32965	1.8451	0.0650229	0.959166	K11E4.1	K11E4.1
WBGene00000236	279.108	-1.02588	0.556084	1.84483	0.0650622	0.959166	bag-1	F57B10.11
WBGene00019471	2.10922	-3.70879	2.01037	1.84482	0.0650631	0.959166	cyp-35B2	K07C6.3
WBGene00008238	728.15	-0.907136	0.491804	1.84451	0.0651092	0.959166	C50F4.16	C50F4.16
WBGene00194647	30.5267	2.59797	1.40857	-1.8444	0.0651243	0.959166	Y51H4A.935	Y51H4A.935
WBGene00018087	117.621	2.68381	1.45514	-1.84437	0.0651299	0.959166	F36D4.1	F36D4.1
WBGene00012290	20.1265	2.2257	1.2069	-1.84415	0.0651611	0.959166	W05H12.2	W05H12.2
WBGene00014240	332.514	3.18163	1.72573	-1.84365	0.0652345	0.959166	htas-1	ZK1251.1
WBGene00009306	714.123	1.02628	0.556664	-1.84363	0.0652366	0.959166	maph-1.1	F32A7.5
WBGene00003150	2358.85	0.772204	0.418884	-1.84348	0.0652588	0.959166	mbk-2	F49E11.1
WBGene00000071	69.6757	1.70672	0.925938	-1.84324	0.0652943	0.959166	acy-4	T01C2.1
WBGene00009466	174.444	-1.47782	0.801924	1.84284	0.0653526	0.959166	F36D1.7	F36D1.7
WBGene00009337	543.904	1.35731	0.736666	-1.8425	0.0654017	0.959166	uig-1	F32F2.1
WBGene00235093	10.3148	3.01853	1.63831	-1.84247	0.0654062	0.959166	C54F6.18	C54F6.18
WBGene00000544	119.172	2.30417	1.25092	-1.84197	0.0654792	0.959166	clp-3	Y47H10A.1
WBGene00010634	746.33	2.8418	1.54295	-1.84179	0.0655053	0.959166	K07F5.6	K07F5.6
WBGene00013255	112.615	-1.82182	0.989175	1.84175	0.0655113	0.959166	tric-1B.1	Y57A10A.10
WBGene00013844	14.1918	3.73343	2.02726	-1.84161	0.065532	0.959166	fbxa-50	ZC47.13
WBGene00004185	814.813	-0.893595	0.485328	1.84122	0.0655895	0.959166	pro-1	R166.4
WBGene00008724	522.002	2.55511	1.38778	-1.84115	0.0655992	0.959166	F13A7.1	F13A7.1
WBGene00006397	355.976	-1.04372	0.566911	1.84106	0.0656126	0.959166	taf-13	C14A4.10
WBGene00008195	105.674	-1.52813	0.830137	1.84082	0.0656479	0.959166	ceh-88	C49C3.5
WBGene00001060	461.187	-0.806023	0.437863	1.84081	0.0656493	0.959166	dpf-7	R11E3.7
WBGene00020659	316.292	2.72215	1.47893	-1.84062	0.0656767	0.959166	T21G5.1	T21G5.1
WBGene00021204	20.2116	2.3467	1.27509	-1.84042	0.0657069	0.959166	fbxb-77	Y17G9B.7
WBGene00016354	404.315	1.43387	0.7791	-1.84042	0.0657071	0.959166	rig-6	C33F10.5
WBGene00000070	239.924	1.71095	0.929779	-1.84016	0.0657442	0.959166	acy-3	C44F1.5
WBGene00000794	941.53	-0.978403	0.531714	1.84009	0.0657546	0.959166	crn-1	Y47G6A.8
WBGene00005149	3.64572	3.62085	1.9681	-1.83977	0.0658018	0.959166	sre-1	B0495.1
WBGene00014224	344.596	-1.1869	0.645167	1.83968	0.0658145	0.959166	mrps-23	ZK1098.7
WBGene00016116	955.975	-0.939953	0.511009	1.83941	0.0658555	0.959166	C25H3.7	C25H3.7
WBGene00020990	1563.72	3.07318	1.67089	-1.83925	0.0658789	0.959166	W03D8.9	W03D8.9
WBGene00007306	207.329	2.72091	1.47939	-1.83922	0.0658831	0.959166	C04G2.5	C04G2.5
WBGene00022460	1807.72	-1.05649	0.574534	1.83886	0.0659361	0.959166	use-1	Y110A7A.11
WBGene00004377	254.959	1.20104	0.6532	-1.83871	0.0659585	0.959166	rme-6	F49E7.1
WBGene00008726	34.1605	1.7103	0.930322	-1.83839	0.0660043	0.959166	F13A7.11	F13A7.11
WBGene00044762	261.204	-1.48408	0.807315	1.83829	0.0660192	0.959166	ZK688.11	ZK688.11
WBGene00019844	293.186	1.38003	0.750712	-1.83829	0.0660193	0.959166	abts-4	R03E9.3
WBGene00013836	34.3481	1.79773	0.978273	-1.83766	0.066113	0.959166	fbxa-29	ZC47.3
WBGene00004092	53.6258	2.29379	1.24836	-1.83745	0.0661439	0.959166	ppt-1	F44C4.5
WBGene00001081	1964.01	1.24634	0.678315	-1.83741	0.0661497	0.959166	dpy-22	F47A4.2
WBGene00008649	159.131	2.26464	1.23332	-1.83621	0.0663259	0.959166	F10D11.3	F10D11.3
WBGene00018950	809.311	-0.907607	0.494358	1.83593	0.0663678	0.959166	F56C9.6	F56C9.6
WBGene00011532	3353.36	-1.72258	0.938572	1.83532	0.0664582	0.959166	chaf-1	T06D10.2
WBGene00001178	402.978	1.5024	0.818605	-1.83532	0.0664584	0.959166	egl-9	F22E12.4
WBGene00020511	840.669	0.658427	0.35876	-1.83528	0.0664637	0.959166	immt-1	T14G11.3
WBGene00003059	971.868	-1.21038	0.659749	1.8346	0.0665651	0.959166	lpd-2	C48E7.3
WBGene00023478	2.95532	-3.59794	1.96147	1.8343	0.0666088	0.959166	srz-62	F56D6.7
WBGene00008111	67.8347	-2.27008	1.23762	1.83423	0.0666203	0.959166	C46C2.3	C46C2.3
WBGene00009716	84.5742	-3.22114	1.75626	1.83409	0.0666406	0.959166	F44G4.7	F44G4.7
WBGene00020149	278.906	-1.75743	0.958254	1.83399	0.0666554	0.959166	T01D1.4	T01D1.4
WBGene00010323	275.891	1.98434	1.08206	-1.83386	0.0666755	0.959166	dhhc-12	F59C6.2
WBGene00012549	129.652	2.83751	1.5473	-1.83385	0.0666758	0.959166	Y37D8A.8	Y37D8A.8
WBGene00002134	731.338	0.910103	0.496284	-1.83384	0.0666784	0.959166	inx-12	ZK770.3
WBGene00005926	1.70598	-4.5628	2.48912	1.83309	0.0667885	0.959166	srx-35	T01C4.5
WBGene00003374	267.202	1.19904	0.654213	-1.8328	0.0668318	0.959166	mlk-1	K11D12.10
WBGene00022759	1262.75	-1.17421	0.64068	1.83275	0.0668399	0.959166	ZK546.2	ZK546.2
WBGene00014154	686.9	2.50891	1.36909	-1.83254	0.066871	0.959166	ZK930.4	ZK930.4
WBGene00018893	2000.69	-1.32915	0.725348	1.83243	0.0668875	0.959166	wdr-12	F55F8.5
WBGene00001444	1205.74	-1.82039	0.993547	1.83221	0.0669201	0.959166	flp-1	F23B2.5
WBGene00021554	456.779	-1.0332	0.564007	1.83189	0.0669671	0.959166	Y45G5AL.1	Y45G5AL.1
WBGene00017405	2.34709	-4.55034	2.48404	1.83183	0.0669765	0.959166	bath-31	F12E12.4
WBGene00001328	3189.41	1.54869	0.845569	-1.83154	0.0670199	0.959166	epi-1	K08C7.3
WBGene00004152	1007.41	-1.21127	0.661477	1.83116	0.0670761	0.959166	pqn-70	T19B10.4
WBGene00017236	1.54335	-4.41428	2.41085	1.83101	0.0670994	0.959166	nlp-60	F08B4.4
WBGene00014043	3.34971	-5.52278	3.01652	1.83085	0.0671231	0.959166	clec-58	ZK666.3
WBGene00018071	225.141	-0.848992	0.463753	1.8307	0.0671457	0.959166	F35H10.6	F35H10.6
WBGene00017855	3292.58	-1.50223	0.820862	1.83007	0.0672401	0.959166	F27C1.6	F27C1.6
WBGene00018196	414.768	2.8821	1.5751	-1.82978	0.0672826	0.959166	nep-13	F39E9.4
WBGene00016071	6.63614	-3.57373	1.95312	1.82975	0.0672871	0.959166	C24H12.1	C24H12.1
WBGene00002348	2333.51	1.59223	0.870597	-1.8289	0.0674147	0.959166	myo-1	R06C7.10
WBGene00017508	29.117	-2.13191	1.16568	1.82889	0.0674162	0.959166	F16B4.6	F16B4.6
WBGene00004182	820.067	1.79266	0.980331	-1.82863	0.0674553	0.959166	prk-1	C06E8.3
WBGene00017313	1364.03	-0.814599	0.445486	1.82856	0.0674653	0.959166	cpsf-2	F09G2.4
WBGene00010485	2295.16	2.19833	1.20234	-1.82838	0.067493	0.959166	ant-1.3	K01H12.2
WBGene00006281	1.78381	-4.02351	2.20067	1.82831	0.0675026	0.959166	str-255	C45H4.15
WBGene00018675	88.7695	-2.31049	1.26374	1.82829	0.0675056	0.959166	F52C9.5	F52C9.5
WBGene00016851	1.75726	-4.5446	2.486	1.82808	0.0675377	0.959166	srt-71	C50H11.3
WBGene00000592	672.544	-0.851148	0.465606	1.82804	0.0675429	0.959166	coh-3	F08H9.1
WBGene00219452	2.46678	-5.12632	2.80473	1.82774	0.0675884	0.959166	F21D9.11	F21D9.11
WBGene00019691	57.5588	1.29593	0.709051	-1.82769	0.0675954	0.959166	K12H6.12	K12H6.12
WBGene00021969	1564.22	2.97234	1.62631	-1.82766	0.067601	0.959166	Y57G7A.6	Y57G7A.6
WBGene00020703	97.7396	-2.60931	1.42769	1.82765	0.0676019	0.959166	T22F7.4	T22F7.4
WBGene00005422	2.46978	-4.55489	2.4925	1.82744	0.067634	0.959166	srh-212	T22F3.6
WBGene00016587	443.619	2.57628	1.40992	-1.82726	0.0676613	0.959166	C42C1.9	C42C1.9
WBGene00018987	359.759	1.2943	0.708332	-1.82725	0.0676622	0.959166	lgl-1	F56F10.4
WBGene00016799	1229.73	-1.32758	0.726579	1.82716	0.067675	0.959166	C50C3.1	C50C3.1
WBGene00009334	570.704	1.50713	0.824959	-1.82691	0.0677127	0.959166	F32D8.12	F32D8.12
WBGene00001796	15.7505	-1.82773	1.00052	1.82679	0.0677315	0.959166	gtl-2	F54D1.5
WBGene00016075	67.6478	2.64192	1.44627	-1.82672	0.0677419	0.959166	C24H12.6	C24H12.6
WBGene00015948	32.2257	-2.06561	1.13084	1.82661	0.0677578	0.959166	C18A11.2	C18A11.2
WBGene00002203	227.214	1.36385	0.746807	-1.82624	0.0678137	0.959166	kin-20	F46F2.2
WBGene00005306	1.8032	-4.58321	2.5098	1.82612	0.0678318	0.959166	srh-85	C44C3.8
WBGene00016750	1236.01	-1.09291	0.598566	1.82588	0.067869	0.959166	let-611	C48E7.2
WBGene00018118	115.252	-1.21224	0.663944	1.82582	0.0678769	0.959166	F36H12.2	F36H12.2
WBGene00006414	1382.88	-0.952238	0.52192	1.82449	0.068078	0.961491	raga-1	T24F1.1
WBGene00220010	6.62693	1.68218	0.922194	-1.8241	0.0681366	0.961804	K07G5.7	K07G5.7
WBGene00044177	815.014	2.65309	1.45516	-1.82323	0.068269	0.962765	C30G7.3	C30G7.3
WBGene00021864	33.1907	1.82475	1.00089	-1.82314	0.0682822	0.962765	fbxa-1	Y54F10BM.10
WBGene00000891	1227.36	-1.08508	0.595242	1.82292	0.0683152	0.962765	cyn-15	Y87G2A.6
WBGene00010356	197.616	1.07387	0.589387	-1.82201	0.0684542	0.962765	famk-1	H03A11.1
WBGene00022262	1.81278	-3.60146	1.97699	1.82169	0.0685023	0.962765	Y73C8C.3	Y73C8C.3
WBGene00022512	1.34661	-2.99304	1.64305	1.82164	0.0685096	0.962765	dot-1.5	ZC53.6
WBGene00011883	782.111	-0.769478	0.42242	1.8216	0.0685164	0.962765	mrpl-50	T21B10.1
WBGene00022579	726.703	-1.09138	0.599177	1.82147	0.0685351	0.962765	ZC262.2	ZC262.2
WBGene00016454	22.1854	2.24657	1.23351	-1.82128	0.0685648	0.962765	C35E7.2	C35E7.2
WBGene00020449	178.913	-2.29625	1.26085	1.82118	0.0685788	0.962765	fbxa-54	T12B5.2
WBGene00021291	1.65728	-4.47123	2.45582	1.82067	0.0686573	0.962765	clec-121	Y25C1A.4
WBGene00174712	2.68026	3.93707	2.16303	-1.82016	0.0687346	0.962765	21ur-8653	F26D10.21
WBGene00016199	25.8689	3.99011	2.19226	-1.82009	0.0687456	0.962765	C28H8.8	C28H8.8
WBGene00018391	459.307	-1.19189	0.65491	1.81993	0.0687697	0.962765	rpb-4	F43E2.2
WBGene00011655	1.75888	-4.54543	2.49761	1.81991	0.0687722	0.962765	T09E11.6	T09E11.6
WBGene00003543	2.60838	-3.95756	2.17488	1.81967	0.0688089	0.962765	nas-24	F20G2.4
WBGene00008413	908.234	-0.956754	0.525817	1.81956	0.0688264	0.962765	D2030.3	D2030.3
WBGene00014055	71.1305	-2.27809	1.25251	1.81882	0.0689385	0.962949	ZK669.5	ZK669.5
WBGene00015915	819.888	-0.982123	0.539992	1.81877	0.0689461	0.962949	C17G10.1	C17G10.1
WBGene00020765	424.478	1.51608	0.833712	-1.81847	0.0689919	0.962949	T24C12.3	T24C12.3
WBGene00001784	282.537	-1.46942	0.808134	1.81829	0.0690194	0.962949	gst-36	R07B1.4
WBGene00020447	581.123	1.32189	0.727132	-1.81795	0.069072	0.962949	mob-3	T12B3.4
WBGene00019292	1.6184	-3.94594	2.17067	1.81785	0.0690874	0.962949	K02A6.1	K02A6.1
WBGene00044139	2.17981	-3.89601	2.14328	1.81778	0.0690984	0.962949	F42D1.4	F42D1.4
WBGene00000775	76.9182	1.44636	0.795817	-1.81745	0.0691479	0.962949	cpin-1	F38E11.3
WBGene00021343	110.469	2.08578	1.14777	-1.81724	0.0691806	0.962949	cutl-23	Y37B11A.1
WBGene00018658	22.6191	-1.65869	0.912847	1.81705	0.069209	0.962949	bath-22	F52C6.1
WBGene00044324	293.812	-1.36132	0.749281	1.81684	0.0692419	0.962949	ufm-1	ZK652.3
WBGene00019420	15.3534	3.85323	2.12141	-1.81636	0.0693157	0.963283	fbxb-46	K05F6.9
WBGene00010025	1.88817	-4.63835	2.55402	1.8161	0.0693547	0.963283	srbc-54	F54B8.11
WBGene00019396	3258.07	-0.948538	0.522502	1.81538	0.0694662	0.963283	K04F10.3	K04F10.3
WBGene00020840	4634.16	2.44288	1.34571	-1.81531	0.0694758	0.963283	spch-3	T27A3.4
WBGene00009562	193.755	-1.73549	0.95618	1.81502	0.0695203	0.963283	flp-22	F39H2.1
WBGene00015673	122.027	1.34051	0.738618	-1.81489	0.0695405	0.963283	C10E2.2	C10E2.2
WBGene00022371	413.768	-1.02707	0.565944	1.8148	0.0695553	0.963283	set-29	Y92H12BR.6
WBGene00009705	316.315	2.884	1.58918	-1.81477	0.0695586	0.963283	F44F4.10	F44F4.10
WBGene00013247	267.233	-1.23066	0.678277	1.81439	0.0696178	0.963595	Y57A10A.2	Y57A10A.2
WBGene00044459	109.413	1.72188	0.949159	-1.81411	0.0696612	0.963689	Y55F3C.9	Y55F3C.9
WBGene00020811	211.558	0.990527	0.546104	-1.81381	0.0697075	0.963823	T25G12.3	T25G12.3
WBGene00008958	2.81201	-3.67283	2.02557	1.81324	0.0697951	0.964055	F19H6.3	F19H6.3
WBGene00013215	76.292	-2.22076	1.22494	1.81296	0.0698383	0.964055	Y54G11A.4	Y54G11A.4
WBGene00235356	10.5726	1.52803	0.843062	-1.81248	0.0699125	0.964055	Y67D8A.10	Y67D8A.10
WBGene00000108	1.3744	-3.51429	1.9393	1.81214	0.0699645	0.964055	alh-2	K04F1.15
WBGene00009096	154.693	1.00397	0.554143	-1.81176	0.0700238	0.964055	fipr-1	F23H12.8
WBGene00004779	32.0096	1.28123	0.707184	-1.81173	0.0700272	0.964055	ser-4	Y22D7AR.13
WBGene00008433	69.9983	2.93544	1.62035	-1.81162	0.0700456	0.964055	2021-03-02	D2089.2
WBGene00013455	86.2255	1.30657	0.721226	-1.8116	0.0700477	0.964055	ssu-2	Y67A10A.6
WBGene00007697	3927.46	-1.48875	0.821872	1.81141	0.0700771	0.964055	C24F3.2	C24F3.2
WBGene00008178	138.912	-2.13667	1.17962	1.81133	0.0700905	0.964055	C48D1.5	C48D1.5
WBGene00006207	3.50994	-3.65711	2.01954	1.81086	0.070162	0.964535	str-162	E03H12.1
WBGene00016918	1504.42	1.05797	0.584332	-1.81056	0.0702095	0.964584	test-1	C54E4.2
WBGene00007923	448.807	1.13907	0.629226	-1.81027	0.0702535	0.964584	C34C12.4	C34C12.4
WBGene00017550	230.938	2.81428	1.55475	-1.81012	0.0702779	0.964584	nep-6	F18A12.1
WBGene00001716	736.666	-2.44669	1.35247	1.80905	0.0704434	0.964584	grl-7	T02E9.2
WBGene00004306	878.269	-0.932954	0.515821	1.80868	0.070501	0.964584	ran-5	R12C12.2
WBGene00013762	176.837	-2.10635	1.16463	1.8086	0.0705139	0.964584	Y113G7B.12	Y113G7B.12
WBGene00005587	7.24375	3.13194	1.73216	-1.80812	0.0705883	0.964584	sri-75	F33H12.3
WBGene00017211	119.225	2.72859	1.5091	-1.80809	0.0705921	0.964584	fbxb-36	F07E5.6
WBGene00003160	1832.45	-1.11439	0.616353	1.80804	0.0705998	0.964584	mdf-1	C50F4.11
WBGene00007270	285.917	-1.13747	0.629136	1.80798	0.0706091	0.964584	rei-1	C03C10.4
WBGene00018165	55.4725	2.55169	1.41155	-1.80772	0.0706504	0.964584	F38A5.8	F38A5.8
WBGene00014090	129.966	-1.65913	0.917828	1.80767	0.0706575	0.964584	ZK822.2	ZK822.2
WBGene00022694	2296.05	-1.00191	0.554355	1.80734	0.0707095	0.964584	gcna-1	ZK328.4
WBGene00010222	60.9517	-3.18439	1.76234	1.80691	0.0707763	0.964584	F57G12.2	F57G12.2
WBGene00017637	65.815	2.35906	1.30563	-1.80684	0.0707876	0.964584	F20D6.8	F20D6.8
WBGene00007904	256.019	1.6678	0.923165	-1.80661	0.070823	0.964584	C33G3.4	C33G3.4
WBGene00018479	12.7265	2.45263	1.35769	-1.80647	0.0708448	0.964584	otpl-6	F45F2.6
WBGene00000264	579.035	-1.35977	0.752957	1.8059	0.0709332	0.964584	brc-1	C36A4.8
WBGene00010876	457.855	2.38534	1.32088	-1.80588	0.0709376	0.964584	M05D6.3	M05D6.3
WBGene00009753	283.873	3.09646	1.7148	-1.80572	0.0709615	0.964584	scrm-6	F46A8.10
WBGene00018994	77.7245	3.60333	1.99556	-1.80567	0.0709693	0.964584	F56H1.3	F56H1.3
WBGene00007008	1177.51	-1.16835	0.647048	1.80566	0.0709716	0.964584	rfp-1	R05D3.4
WBGene00018350	435.408	1.74531	0.966813	-1.80522	0.0710402	0.965017	ifo-1	F42C5.10
WBGene00005944	1.92249	-4.12769	2.28789	1.80415	0.0712081	0.965611	srx-53	T27C5.2
WBGene00014082	1116.64	2.79025	1.54675	-1.80395	0.0712393	0.965611	ZK795.2	ZK795.2
WBGene00017865	106.516	-2.04012	1.13097	1.80386	0.0712528	0.965611	F27D9.7	F27D9.7
WBGene00008921	2169.5	-0.906806	0.502716	1.80381	0.0712603	0.965611	ctf-4	F17C11.10
WBGene00012409	11.4347	3.13819	1.73979	-1.80377	0.0712673	0.965611	Y7A5A.3	Y7A5A.3
WBGene00010195	180.441	-1.60537	0.890294	1.80319	0.0713577	0.966339	pot-2	F57C2.3
WBGene00017054	21.2726	1.33443	0.740256	-1.80266	0.0714415	0.966648	gstk-2	D2024.7
WBGene00017308	3.79548	-2.17142	1.20462	1.80258	0.071454	0.966648	F09F9.3	F09F9.3
WBGene00019871	214.711	1.21499	0.674187	-1.80215	0.0715211	0.967059	R04E5.8	R04E5.8
WBGene00011284	359.749	-1.49848	0.831604	1.80192	0.0715581	0.967063	ttr-27	R90.2
WBGene00016944	971.34	-1.37319	0.76229	1.8014	0.0716403	0.967573	uri-1	C55B7.5
WBGene00022543	1.64117	-4.47935	2.48692	1.80116	0.0716771	0.967573	NA	NA
WBGene00011120	2343.54	2.80664	1.5585	-1.80086	0.0717253	0.967573	R07E5.15	R07E5.15
WBGene00007595	6.26513	-2.55566	1.41922	1.80075	0.0717429	0.967573	C15A7.2	C15A7.2
WBGene00002632	229.84	1.22424	0.679942	-1.80051	0.0717798	0.967575	let-413	F26D11.11
WBGene00014092	179.927	1.90179	1.05677	-1.79963	0.0719195	0.968301	ZK822.5	ZK822.5
WBGene00015207	631.312	-1.25415	0.696906	1.79959	0.0719247	0.968301	B0495.8	B0495.8
WBGene00013521	59.4414	3.14694	1.74881	-1.79947	0.071944	0.968301	Y73F8A.12	Y73F8A.12
WBGene00017075	11495.4	-0.913373	0.507669	1.79915	0.0719945	0.968486	nap-1	D2096.8
WBGene00000237	257.962	1.08254	0.601875	-1.79861	0.0720798	0.969087	bam-2	Y71F9AR.1
WBGene00044995	2.7697	3.98142	2.2149	-1.79756	0.0722469	0.969087	Y105C5A.28	Y105C5A.28
WBGene00017065	2671.8	1.85976	1.0347	-1.79739	0.0722736	0.969087	D2092.4	D2092.4
WBGene00022201	656.938	0.91053	0.506611	-1.7973	0.0722884	0.969087	Y71H10B.1	Y71H10B.1
WBGene00004860	101.156	1.16285	0.64751	-1.79588	0.072513	0.969087	sma-6	C32D5.2
WBGene00013710	628.814	1.92698	1.07306	-1.79579	0.0725284	0.969087	Y106G6G.1	Y106G6G.1
WBGene00006923	721.783	1.42699	0.794733	-1.79556	0.072564	0.969087	vhp-1	F08B1.1
WBGene00021560	790.242	-1.00278	0.558501	1.79549	0.0725755	0.969087	coh-4	Y45G5AM.8
WBGene00022159	432.13	-1.08771	0.605815	1.79545	0.0725824	0.969087	mppa-1	Y71G12B.24
WBGene00011247	448.022	-1.18673	0.66106	1.79519	0.0726232	0.969087	mrpl-49	R11D1.9
WBGene00045459	2.33971	-5.03451	2.80451	1.79515	0.0726297	0.969087	Y59A8B.26	Y59A8B.26
WBGene00018145	1667.55	1.10359	0.614831	-1.79495	0.0726616	0.969087	F37C4.5	F37C4.5
WBGene00012637	1751.83	2.71634	1.51341	-1.79485	0.072678	0.969087	Y38H8A.3	Y38H8A.3
WBGene00021128	5004.21	1.55523	0.866517	-1.7948	0.0726851	0.969087	W10C8.5	W10C8.5
WBGene00020316	1850.01	-1.61365	0.899141	1.79465	0.0727088	0.969087	brc-2	T07E3.5
WBGene00017922	343.768	2.63919	1.4706	-1.79463	0.0727122	0.969087	F29B9.7	F29B9.7
WBGene00022214	10.0342	1.58458	0.883251	-1.79404	0.0728075	0.969087	cal-6	Y73B3A.12
WBGene00001456	119.385	-2.35219	1.31116	1.79398	0.0728167	0.969087	flp-13	F33D4.3
WBGene00219975	1.39449	3.04614	1.69799	-1.79397	0.0728186	0.969087	F55F3.9	F55F3.9
WBGene00012570	14.4056	2.4594	1.37105	-1.7938	0.0728447	0.969087	Y37H2A.10	Y37H2A.10
WBGene00020416	111.471	2.8441	1.5856	-1.7937	0.0728604	0.969087	T10E9.6	T10E9.6
WBGene00018132	1602.34	-1.2286	0.685004	1.79356	0.0728834	0.969087	F37A4.2	F37A4.2
WBGene00044763	102.547	2.21254	1.23361	-1.79355	0.0728858	0.969087	ZK688.12	ZK688.12
WBGene00012345	243.522	1.84435	1.02874	-1.79282	0.0730019	0.969808	W08E3.4	W08E3.4
WBGene00012465	375.278	-1.11541	0.622356	1.79224	0.0730945	0.969808	Y17G7B.12	Y17G7B.12
WBGene00016432	707.686	-1.05526	0.588808	1.7922	0.0731013	0.969808	C35B1.2	C35B1.2
WBGene00011016	1573.88	-1.26832	0.70773	1.7921	0.0731172	0.969808	R04F11.3	R04F11.3
WBGene00017736	395.17	1.71536	0.957241	-1.79198	0.073136	0.969808	F23C8.7	F23C8.7
WBGene00011890	638.302	-1.09259	0.609805	1.7917	0.0731815	0.969808	mics-1	T21C9.1
WBGene00020687	3093.35	-0.977746	0.545809	1.79137	0.0732337	0.969808	ruvb-2	T22D1.10
WBGene00000149	2321.47	0.929411	0.518906	-1.7911	0.0732773	0.969808	apl-1	C42D8.8
WBGene00007266	144.763	1.56468	0.873812	-1.79064	0.0733517	0.969808	C03A3.1	C03A3.1
WBGene00019814	2.26881	-4.51807	2.5235	1.7904	0.07339	0.969808	R02C2.1	R02C2.1
WBGene00021517	4.08676	2.63429	1.47227	-1.78927	0.0735711	0.969808	Y41D4B.15	Y41D4B.15
WBGene00018242	7.59707	-3.18445	1.77998	1.78903	0.0736098	0.969808	F40G9.6	F40G9.6
WBGene00017011	346.756	-1.14977	0.642699	1.78897	0.0736189	0.969808	eaf-1	D1007.16
WBGene00015141	682.546	1.31933	0.737515	-1.78889	0.0736326	0.969808	ugt-46	B0310.5
WBGene00012433	176.207	-2.85327	1.59516	1.7887	0.0736624	0.969808	Y11D7A.9	Y11D7A.9
WBGene00001980	1644.87	1.32179	0.738965	-1.7887	0.0736627	0.969808	hmr-1	W02B9.1
WBGene00008574	1.32442	-4.07075	2.27602	1.78854	0.0736885	0.969808	srbc-61	F08E10.2
WBGene00019165	567.886	2.9051	1.6244	-1.78842	0.0737087	0.969808	mpz-4	H06H21.9
WBGene00013987	318.242	2.42408	1.35559	-1.78821	0.0737421	0.969808	ZK512.8	ZK512.8
[truncated: 63,536 more rows]
